# Supplementary material for: 2-(4-Ferrocenylphen­yl)-4,4,5,5-tetra­methyl-1,3,2-dioxaborolane
Source: Acta Crystallogr Sect E Struct Rep Online. 2008 Nov 8;64(Pt 12):m1494. doi: 10.1107/S1600536808035228 (PMC2959994; doi:10.1107/S1600536808035228)
Supplement: Supplementary file 1 [file e-64-m1494-sup1.cif]

##############################################################################
###                                                                        ###
###        Electronic paper (Acta Crystallographica Section E)             ###
###                                                                        ###
##############################################################################
#                                                                            #
# This CIF contains the data in a paper accepted for publication in Acta     #
# Crystallographica Section E. It conforms to the requirements of Notes      #
# for Authors for Section E, and has been peer reviewed under the auspices   #
# of the IUCr Commission on Journals.                                        #
#                                                                            #
# Full details of the Crystallographic Information File format               #
# are given in the paper "The Crystallographic Information File (CIF):       #
# a New Standard Archive File for Crystallography" by S. R. Hall, F. H.      #
# Allen and I. D. Brown [Acta Cryst. (1991), A47, 655-685].                  #
#                                                                            #
# The current version of the core CIF dictionary is obtainable from          #
# ftp://ftp.iucr.org/pub/cif_core.dic. The current version number is 2.4.    #
#                                                                            #
# Software is freely available for graphical display of the structure(s) in  #
# this CIF.  For information consult the CIF home page http://www.iucr.org/  #
# cif/home.html                                                              #
#                                                                            #
# This file may be used for bona fide research purposes within the           #
# scientific community so long as proper attribution is given to the journal # 
# article from which it was obtained.                                        #
#                                                                            #
##############################################################################
                                             
data_global
_audit_creation_method     SHELXL-97
_journal_date_recd_electronic     2008-10-23
_journal_date_accepted     2008-10-28
_journal_name_full     'Acta Crystallographica, Section E'
_journal_year     2008
_journal_volume     64
_journal_issue     12
_journal_page_first     m1494
_journal_page_last     m1494
_journal_paper_category     QM
_journal_coeditor_code     HG2435
_publ_contact_author_name     'Boyd, Peter D.W.'
_publ_contact_author_address
;
Department of Chemistry
The University of Auckland
Private Bag 92019
Auckland
New Zealand
;
_publ_contact_author_email     pdw.boyd@auckland.ac.nz
_publ_contact_author_fax        .649E-305
_publ_contact_author_phone        .649E-305
_publ_section_title
;
2-(4-Ferrocenylphenyl)-4,4,5,5-tetramethyl-1,3,2-dioxaborolane
;
loop_
    _publ_author_name
    _publ_author_address
    'Boyd, Peter D. W.'
;
Department of Chemistry
The University of Auckland
Private Bag 92019
Auckland
New Zealand
;
    'Paauwe, J. D.'
;
Department of Chemistry
The University of Auckland
Private Bag 92019
Auckland
New Zealand
;
data_I
_audit_creation_method     SHELXL-97
_chemical_name_systematic
;
2-(4-Ferrocenylphenyl)-4,4,5,5-tetramethyl-1,3,2-dioxaborolane
;
_chemical_name_common     ?
_chemical_formula_moiety     'C22 H25 B Fe O2'
_chemical_formula_sum     'C22 H25 B Fe O2'
_chemical_formula_iupac     '[Fe (C5 H5) (C17 H20 B O2)]'
_chemical_formula_weight     388.08
_chemical_melting_point     ?
_symmetry_cell_setting     Monoclinic
_symmetry_space_group_name_H-M     'P 21/c'
_symmetry_space_group_name_Hall     '-P 2ybc'
loop_
    _symmetry_equiv_pos_as_xyz
    'x, y, z'
    '-x, y+1/2, -z+1/2'
    '-x, -y, -z'
    'x, -y-1/2, z-1/2'
_cell_length_a     12.4439(3)
_cell_length_b     12.9832(3)
_cell_length_c     13.0728(3)
_cell_angle_alpha     90.0
_cell_angle_beta     117.1260(10)
_cell_angle_gamma     90.0
_cell_volume     1879.75(8)
_cell_formula_units_Z     4
_cell_measurement_reflns_used     9781
_cell_measurement_theta_min     1.84
_cell_measurement_theta_max     27.83
_cell_measurement_temperature     89(2)
_exptl_crystal_description     block
_exptl_crystal_colour     orange
_exptl_crystal_size_max     0.37
_exptl_crystal_size_mid     0.37
_exptl_crystal_size_min     0.2
_exptl_crystal_density_diffrn     1.371
_exptl_crystal_density_meas     ?
_exptl_crystal_density_method     'not measured'
_exptl_crystal_F_000     816
_exptl_absorpt_coefficient_mu     0.82
_exptl_absorpt_correction_type     Multi-scan
_exptl_absorpt_process_details     '(SADABS; Sheldrick, 1996)'
_exptl_absorpt_correction_T_min     0.717
_exptl_absorpt_correction_T_max     0.849
_exptl_special_details
;
;
_diffrn_ambient_temperature     89(2)
_diffrn_radiation_type     MoK\a
_diffrn_radiation_wavelength     0.71073
_diffrn_radiation_source     'fine-focus sealed tube'
_diffrn_radiation_monochromator     graphite
_diffrn_measurement_device_type     'Bruker SMART APEXII CCD'
_diffrn_measurement_method     \w
_diffrn_detector_area_resol_mean     ?
_diffrn_reflns_number     23134
_diffrn_reflns_av_R_equivalents     0.0271
_diffrn_reflns_av_sigmaI/netI     0.0161
_diffrn_reflns_theta_min     1.84
_diffrn_reflns_theta_max     27.83
_diffrn_reflns_theta_full     27.83
_diffrn_measured_fraction_theta_max     0.994
_diffrn_measured_fraction_theta_full     0.994
_diffrn_reflns_limit_h_min     -16
_diffrn_reflns_limit_h_max     14
_diffrn_reflns_limit_k_min     0
_diffrn_reflns_limit_k_max     17
_diffrn_reflns_limit_l_min     0
_diffrn_reflns_limit_l_max     17
_diffrn_standards_number     ?
_diffrn_standards_interval_count     ?
_diffrn_standards_interval_time     ?
_diffrn_standards_decay_%     ?
_refine_special_details
;
Refinement of <i>F</i>^2^ against ALL reflections. The weighted <i>R</i>-factor
<i>wR</i> and goodness of fit <i>S</i> are based on <i>F</i>^2^, conventional
<i>R</i>-factors <i>R</i> are based on <i>F</i>, with <i>F</i> set to zero for
negative <i>F</i>^2^. The threshold expression of <i>F</i>^2^ >
\s(<i>F</i>^2^) is used only for calculating <i>R</i>-factors(gt) <i>etc</i>.
and is not relevant to the choice of reflections for refinement.
<i>R</i>-factors based on <i>F</i>^2^ are statistically about twice as large
as those based on <i>F</i>, and <i>R</i>- factors based on ALL data will be
even larger.
;
_reflns_number_total     4442
_reflns_number_gt     3984
_reflns_threshold_expression     I>2\s(I)
_refine_ls_structure_factor_coef     Fsqd
_refine_ls_matrix_type     full
_refine_ls_R_factor_all     0.0346
_refine_ls_R_factor_gt     0.0311
_refine_ls_wR_factor_gt     0.0826
_refine_ls_wR_factor_ref     0.0850
_refine_ls_goodness_of_fit_ref     1.035
_refine_ls_restrained_S_all     1.035
_refine_ls_number_reflns     4442
_refine_ls_number_parameters     239
_refine_ls_number_restraints     0
_refine_ls_hydrogen_treatment     constr
_refine_ls_weighting_scheme     calc
_refine_ls_weighting_details
         'calc w=1/[\s^2^(Fo^2^)+(0.0491P)^2^+1.0943P] where P=(Fo^2^+2Fc^2^)/3'
_atom_sites_solution_hydrogens     geom
_atom_sites_solution_primary     direct
_atom_sites_solution_secondary     difmap
_refine_ls_shift/su_max     0.001
_refine_ls_shift/su_mean     0.000
_refine_diff_density_max     0.859
_refine_diff_density_min     -0.311
_refine_ls_extinction_method     none
_refine_ls_extinction_coef     ?
loop_
    _atom_type_symbol
    _atom_type_description
    _atom_type_scat_dispersion_real
    _atom_type_scat_dispersion_imag
    _atom_type_scat_source
    'C' 'C' 0.0033 0.0016
                         'International Tables Vol C Tables 4.2.6.8 and 6.1.1.4'
    'H' 'H' 0.0000 0.0000
                         'International Tables Vol C Tables 4.2.6.8 and 6.1.1.4'
    'O' 'O' 0.0106 0.0060
                         'International Tables Vol C Tables 4.2.6.8 and 6.1.1.4'
    'Fe' 'Fe' 0.3463 0.8444
                         'International Tables Vol C Tables 4.2.6.8 and 6.1.1.4'
    'B' 'B' 0.0013 0.0007
                         'International Tables Vol C Tables 4.2.6.8 and 6.1.1.4'
_computing_data_collection     'APEX2 (Bruker, 2006)'
_computing_cell_refinement     'SAINT (Bruker, 2006)'
_computing_data_reduction     'SAINT (Bruker, 2006)'
_computing_structure_solution     'SHELXS97 (Sheldrick, 2008)'
_computing_structure_refinement     'SHELXL97 (Sheldrick, 2008)'
_computing_molecular_graphics
;
ORTEPIII (Burnett & Johnson, 1996) and Mercury (Macrae <i>et al.</i>,
2006)
;
_computing_publication_material
;
WinGX (Farrugia, 1999) and publCIF (Westrip, 2008)
;
loop_
    _atom_site_type_symbol
    _atom_site_label
    _atom_site_fract_x
    _atom_site_fract_y
    _atom_site_fract_z
    _atom_site_U_iso_or_equiv
    _atom_site_adp_type
    _atom_site_calc_flag
    _atom_site_refinement_flags
    _atom_site_occupancy
    _atom_site_disorder_assembly
    _atom_site_disorder_group
    Fe Fe1 0.244744(18) 0.661122(14) 0.209954(16) 0.01545(8) Uani d . 1 . .
    O O2 0.36539(9) 1.21833(8) -0.03562(9) 0.0207(2) Uani d . 1 . .
    O O1 0.16554(9) 1.19391(8) -0.16076(9) 0.0195(2) Uani d . 1 . .
    C C11 0.26427(12) 0.89643(10) 0.14427(11) 0.0157(3) Uani d . 1 . .
    C C14 0.26540(13) 1.05937(10) 0.00034(12) 0.0167(3) Uani d . 1 . .
    C C18 0.33635(13) 1.29767(11) -0.12386(12) 0.0187(3) Uani d . 1 . .
    C C2 0.16209(14) 0.52057(11) 0.16048(14) 0.0231(3) Uani d . 1 . .
    H H2 0.1105 0.4901 0.1854 0.028 Uiso calc R 1 . .
    C C16 0.37235(12) 0.94523(10) 0.16343(12) 0.0178(3) Uani d . 1 . .
    H H16 0.4447 0.9239 0.2241 0.021 Uiso calc R 1 . .
    C C7 0.15815(13) 0.78484(11) 0.23606(12) 0.0186(3) Uani d . 1 . .
    H H7 0.0789 0.8050 0.1895 0.022 Uiso calc R 1 . .
    C C13 0.15859(13) 1.00753(10) -0.02096(12) 0.0172(3) Uani d . 1 . .
    H H13 0.0868 1.0269 -0.0836 0.021 Uiso calc R 1 . .
    C C8 0.26304(13) 0.81901(11) 0.22597(12) 0.0167(3) Uani d . 1 . .
    C C9 0.36571(13) 0.76831(11) 0.31467(12) 0.0187(3) Uani d . 1 . .
    H H9 0.4454 0.7758 0.3281 0.022 Uiso calc R 1 . .
    C C6 0.19744(14) 0.71467(11) 0.33018(12) 0.0209(3) Uani d . 1 . .
    H H6 0.1480 0.6811 0.3556 0.025 Uiso calc R 1 . .
    B B1 0.26500(15) 1.15783(11) -0.06779(14) 0.0174(3) Uani d . 1 . .
    C C15 0.37260(13) 1.02504(11) 0.09282(12) 0.0184(3) Uani d . 1 . .
    H H15 0.4453 1.0564 0.1071 0.022 Uiso calc R 1 . .
    C C5 0.23381(15) 0.61510(11) 0.05503(13) 0.0243(3) Uani d . 1 . .
    H H5 0.2370 0.6572 -0.0011 0.029 Uiso calc R 1 . .
    C C21 0.39377(14) 1.39832(11) -0.06503(13) 0.0238(3) Uani d . 1 . .
    H H21A 0.3680 1.4143 -0.0079 0.036 Uiso calc R 1 . .
    H H21B 0.3695 1.4526 -0.1210 0.036 Uiso calc R 1 . .
    H H21C 0.4801 1.3916 -0.0290 0.036 Uiso calc R 1 . .
    C C4 0.33403(14) 0.56821(11) 0.14749(13) 0.0226(3) Uani d . 1 . .
    H H4 0.4144 0.5745 0.1628 0.027 Uiso calc R 1 . .
    C C10 0.32509(14) 0.70475(11) 0.37867(12) 0.0208(3) Uani d . 1 . .
    H H10 0.3735 0.6639 0.4413 0.025 Uiso calc R 1 . .
    C C12 0.15769(12) 0.92783(10) 0.04947(12) 0.0169(3) Uani d . 1 . .
    H H12 0.0854 0.8949 0.0335 0.020 Uiso calc R 1 . .
    C C17 0.19486(13) 1.29760(11) -0.18488(13) 0.0201(3) Uani d . 1 . .
    C C22 0.39120(14) 1.26270(11) -0.20117(14) 0.0235(3) Uani d . 1 . .
    H H22A 0.4761 1.2510 -0.1555 0.035 Uiso calc R 1 . .
    H H22B 0.3790 1.3150 -0.2573 0.035 Uiso calc R 1 . .
    H H22C 0.3530 1.2000 -0.2395 0.035 Uiso calc R 1 . .
    C C3 0.29014(14) 0.50988(11) 0.21282(14) 0.0228(3) Uani d . 1 . .
    H H3 0.3369 0.4715 0.2783 0.027 Uiso calc R 1 . .
    C C20 0.14060(15) 1.37292(13) -0.13159(16) 0.0294(3) Uani d . 1 . .
    H H20A 0.0554 1.3605 -0.1625 0.044 Uiso calc R 1 . .
    H H20B 0.1539 1.4422 -0.1489 0.044 Uiso calc R 1 . .
    H H20C 0.1783 1.3635 -0.0498 0.044 Uiso calc R 1 . .
    C C19 0.13736(16) 1.31085(15) -0.31429(14) 0.0312(4) Uani d . 1 . .
    H H19A 0.1653 1.2574 -0.3471 0.047 Uiso calc R 1 . .
    H H19B 0.1593 1.3768 -0.3324 0.047 Uiso calc R 1 . .
    H H19C 0.0511 1.3068 -0.3453 0.047 Uiso calc R 1 . .
    C C1 0.12727(14) 0.58627(12) 0.06311(13) 0.0249(3) Uani d . 1 . .
    H H1 0.0489 0.6067 0.0136 0.030 Uiso calc R 1 . .
loop_
    _atom_site_aniso_label
    _atom_site_aniso_U_11
    _atom_site_aniso_U_22
    _atom_site_aniso_U_33
    _atom_site_aniso_U_12
    _atom_site_aniso_U_13
    _atom_site_aniso_U_23
    Fe1 0.02072(12) 0.00975(11) 0.01600(12) -0.00098(7) 0.00849(9) 0.00033(7)
    O2 0.0219(5) 0.0155(5) 0.0231(5) -0.0012(4) 0.0087(4) 0.0059(4)
    O1 0.0234(5) 0.0134(5) 0.0205(5) -0.0019(4) 0.0090(4) 0.0031(4)
    C11 0.0225(6) 0.0095(5) 0.0171(6) -0.0009(5) 0.0106(5) -0.0026(5)
    C14 0.0228(7) 0.0119(6) 0.0174(6) 0.0003(5) 0.0110(5) -0.0002(5)
    C18 0.0234(7) 0.0130(6) 0.0206(7) 0.0000(5) 0.0107(6) 0.0037(5)
    C2 0.0296(8) 0.0134(6) 0.0292(8) -0.0063(6) 0.0159(6) -0.0055(6)
    C16 0.0196(6) 0.0135(6) 0.0192(6) 0.0003(5) 0.0078(5) -0.0001(5)
    C7 0.0243(7) 0.0137(6) 0.0202(7) -0.0002(5) 0.0122(6) -0.0005(5)
    C13 0.0214(7) 0.0144(6) 0.0155(6) 0.0007(5) 0.0080(5) -0.0011(5)
    C8 0.0235(7) 0.0105(6) 0.0170(6) -0.0017(5) 0.0099(5) -0.0018(5)
    C9 0.0232(7) 0.0140(6) 0.0176(6) -0.0024(5) 0.0081(6) -0.0015(5)
    C6 0.0310(8) 0.0147(6) 0.0214(7) -0.0024(5) 0.0158(6) 0.0000(5)
    B1 0.0228(8) 0.0131(7) 0.0182(7) -0.0004(5) 0.0111(6) -0.0004(5)
    C15 0.0207(6) 0.0142(6) 0.0215(7) -0.0014(5) 0.0106(6) -0.0008(5)
    C5 0.0386(9) 0.0156(7) 0.0207(7) -0.0018(6) 0.0153(6) -0.0020(5)
    C21 0.0284(7) 0.0160(7) 0.0263(7) -0.0033(6) 0.0118(6) 0.0005(6)
    C4 0.0291(7) 0.0154(6) 0.0273(7) -0.0018(6) 0.0165(6) -0.0046(6)
    C10 0.0305(8) 0.0149(6) 0.0153(6) -0.0012(5) 0.0090(6) 0.0011(5)
    C12 0.0210(6) 0.0127(6) 0.0185(6) -0.0031(5) 0.0102(5) -0.0032(5)
    C17 0.0246(7) 0.0128(6) 0.0241(7) 0.0002(5) 0.0122(6) 0.0038(5)
    C22 0.0303(8) 0.0157(6) 0.0308(8) -0.0003(6) 0.0193(7) 0.0017(6)
    C3 0.0316(8) 0.0103(6) 0.0272(7) 0.0015(5) 0.0140(6) 0.0007(5)
    C20 0.0302(8) 0.0184(7) 0.0438(10) 0.0026(6) 0.0205(8) -0.0005(7)
    C19 0.0293(8) 0.0348(9) 0.0256(8) 0.0004(7) 0.0090(7) 0.0131(7)
    C1 0.0274(8) 0.0194(7) 0.0216(7) -0.0019(6) 0.0057(6) -0.0056(6)
_geom_special_details
;
All e.s.d.'s (except the e.s.d. in the dihedral angle between two l.s. planes)
are estimated using the full covariance matrix. The cell e.s.d.'s are taken
into account individually in the estimation of e.s.d.'s in distances, angles
and torsion angles; correlations between e.s.d.'s in cell parameters are only
used when they are defined by crystal symmetry. An approximate (isotropic)
treatment of cell e.s.d.'s is used for estimating e.s.d.'s involving l.s.
planes.
;
loop_
    _geom_bond_atom_site_label_1
    _geom_bond_atom_site_label_2
    _geom_bond_site_symmetry_2
    _geom_bond_distance
    _geom_bond_publ_flag
    Fe1 C6 . 2.0357(14) ?
    Fe1 C3 . 2.0388(14) ?
    Fe1 C10 . 2.0431(14) ?
    Fe1 C4 . 2.0454(15) ?
    Fe1 C7 . 2.0477(14) ?
    Fe1 C2 . 2.0492(14) ?
    Fe1 C9 . 2.0488(14) ?
    Fe1 C1 . 2.0512(15) ?
    Fe1 C5 . 2.0558(15) ?
    Fe1 C8 . 2.0626(14) ?
    O2 B1 . 1.3695(19) ?
    O2 C18 . 1.4636(16) ?
    O1 B1 . 1.3626(19) ?
    O1 C17 . 1.4663(16) ?
    C11 C12 . 1.4007(19) ?
    C11 C16 . 1.4020(19) ?
    C11 C8 . 1.4718(18) ?
    C14 C13 . 1.3998(19) ?
    C14 C15 . 1.403(2) ?
    C14 B1 . 1.557(2) ?
    C18 C21 . 1.519(2) ?
    C18 C22 . 1.524(2) ?
    C18 C17 . 1.567(2) ?
    C2 C3 . 1.426(2) ?
    C2 C1 . 1.426(2) ?
    C2 H2 . 0.9300 ?
    C16 C15 . 1.3887(19) ?
    C16 H16 . 0.9300 ?
    C7 C6 . 1.426(2) ?
    C7 C8 . 1.4405(19) ?
    C7 H7 . 0.9300 ?
    C13 C12 . 1.3885(19) ?
    C13 H13 . 0.9300 ?
    C8 C9 . 1.435(2) ?
    C9 C10 . 1.4220(19) ?
    C9 H9 . 0.9300 ?
    C6 C10 . 1.422(2) ?
    C6 H6 . 0.9300 ?
    C15 H15 . 0.9300 ?
    C5 C4 . 1.419(2) ?
    C5 C1 . 1.427(2) ?
    C5 H5 . 0.9300 ?
    C21 H21A . 0.9600 ?
    C21 H21B . 0.9600 ?
    C21 H21C . 0.9600 ?
    C4 C3 . 1.424(2) ?
    C4 H4 . 0.9300 ?
    C10 H10 . 0.9300 ?
    C12 H12 . 0.9300 ?
    C17 C19 . 1.516(2) ?
    C17 C20 . 1.525(2) ?
    C22 H22A . 0.9600 ?
    C22 H22B . 0.9600 ?
    C22 H22C . 0.9600 ?
    C3 H3 . 0.9300 ?
    C20 H20A . 0.9600 ?
    C20 H20B . 0.9600 ?
    C20 H20C . 0.9600 ?
    C19 H19A . 0.9600 ?
    C19 H19B . 0.9600 ?
    C19 H19C . 0.9600 ?
    C1 H1 . 0.9300 ?
loop_
    _geom_angle_atom_site_label_1
    _geom_angle_atom_site_label_2
    _geom_angle_atom_site_label_3
    _geom_angle_site_symmetry_1
    _geom_angle_site_symmetry_3
    _geom_angle
    _geom_angle_publ_flag
    C6 Fe1 C3 . . 119.34(6) ?
    C6 Fe1 C10 . . 40.82(6) ?
    C3 Fe1 C10 . . 104.60(6) ?
    C6 Fe1 C4 . . 155.59(6) ?
    C3 Fe1 C4 . . 40.80(6) ?
    C10 Fe1 C4 . . 120.46(6) ?
    C6 Fe1 C7 . . 40.89(6) ?
    C3 Fe1 C7 . . 156.19(6) ?
    C10 Fe1 C7 . . 68.79(6) ?
    C4 Fe1 C7 . . 162.19(6) ?
    C6 Fe1 C2 . . 105.52(6) ?
    C3 Fe1 C2 . . 40.82(6) ?
    C10 Fe1 C2 . . 121.05(6) ?
    C4 Fe1 C2 . . 68.57(6) ?
    C7 Fe1 C2 . . 121.64(6) ?
    C6 Fe1 C9 . . 68.60(6) ?
    C3 Fe1 C9 . . 121.93(6) ?
    C10 Fe1 C9 . . 40.67(5) ?
    C4 Fe1 C9 . . 107.46(6) ?
    C7 Fe1 C9 . . 68.77(6) ?
    C2 Fe1 C9 . . 157.80(6) ?
    C6 Fe1 C1 . . 123.42(6) ?
    C3 Fe1 C1 . . 68.54(6) ?
    C10 Fe1 C1 . . 158.56(6) ?
    C4 Fe1 C1 . . 68.41(6) ?
    C7 Fe1 C1 . . 108.84(6) ?
    C2 Fe1 C1 . . 40.69(6) ?
    C9 Fe1 C1 . . 160.07(6) ?
    C6 Fe1 C5 . . 161.33(7) ?
    C3 Fe1 C5 . . 68.38(6) ?
    C10 Fe1 C5 . . 157.54(7) ?
    C4 Fe1 C5 . . 40.47(6) ?
    C7 Fe1 C5 . . 126.07(6) ?
    C2 Fe1 C5 . . 68.40(6) ?
    C9 Fe1 C5 . . 123.65(6) ?
    C1 Fe1 C5 . . 40.67(6) ?
    C6 Fe1 C8 . . 68.88(5) ?
    C3 Fe1 C8 . . 159.79(6) ?
    C10 Fe1 C8 . . 68.77(5) ?
    C4 Fe1 C8 . . 124.87(6) ?
    C7 Fe1 C8 . . 41.03(5) ?
    C2 Fe1 C8 . . 158.96(6) ?
    C9 Fe1 C8 . . 40.85(6) ?
    C1 Fe1 C8 . . 124.36(6) ?
    C5 Fe1 C8 . . 110.09(6) ?
    B1 O2 C18 . . 107.39(11) ?
    B1 O1 C17 . . 107.07(11) ?
    C12 C11 C16 . . 118.08(12) ?
    C12 C11 C8 . . 121.46(12) ?
    C16 C11 C8 . . 120.36(13) ?
    C13 C14 C15 . . 117.52(12) ?
    C13 C14 B1 . . 121.73(13) ?
    C15 C14 B1 . . 120.50(13) ?
    O2 C18 C21 . . 108.44(11) ?
    O2 C18 C22 . . 106.79(11) ?
    C21 C18 C22 . . 110.03(12) ?
    O2 C18 C17 . . 102.54(10) ?
    C21 C18 C17 . . 114.71(12) ?
    C22 C18 C17 . . 113.65(12) ?
    C3 C2 C1 . . 107.76(13) ?
    C3 C2 Fe1 . . 69.20(8) ?
    C1 C2 Fe1 . . 69.73(8) ?
    C3 C2 H2 . . 126.1 ?
    C1 C2 H2 . . 126.1 ?
    Fe1 C2 H2 . . 126.5 ?
    C15 C16 C11 . . 120.74(13) ?
    C15 C16 H16 . . 119.6 ?
    C11 C16 H16 . . 119.6 ?
    C6 C7 C8 . . 107.89(13) ?
    C6 C7 Fe1 . . 69.10(8) ?
    C8 C7 Fe1 . . 70.04(8) ?
    C6 C7 H7 . . 126.1 ?
    C8 C7 H7 . . 126.1 ?
    Fe1 C7 H7 . . 126.4 ?
    C12 C13 C14 . . 121.36(13) ?
    C12 C13 H13 . . 119.3 ?
    C14 C13 H13 . . 119.3 ?
    C9 C8 C7 . . 107.14(12) ?
    C9 C8 C11 . . 126.85(12) ?
    C7 C8 C11 . . 125.90(13) ?
    C9 C8 Fe1 . . 69.06(8) ?
    C7 C8 Fe1 . . 68.93(8) ?
    C11 C8 Fe1 . . 129.97(9) ?
    C10 C9 C8 . . 108.51(13) ?
    C10 C9 Fe1 . . 69.45(8) ?
    C8 C9 Fe1 . . 70.09(8) ?
    C10 C9 H9 . . 125.7 ?
    C8 C9 H9 . . 125.7 ?
    Fe1 C9 H9 . . 126.3 ?
    C10 C6 C7 . . 108.43(12) ?
    C10 C6 Fe1 . . 69.87(8) ?
    C7 C6 Fe1 . . 70.01(8) ?
    C10 C6 H6 . . 125.8 ?
    C7 C6 H6 . . 125.8 ?
    Fe1 C6 H6 . . 125.9 ?
    O1 B1 O2 . . 114.03(12) ?
    O1 B1 C14 . . 123.86(13) ?
    O2 B1 C14 . . 122.06(13) ?
    C16 C15 C14 . . 121.35(13) ?
    C16 C15 H15 . . 119.3 ?
    C14 C15 H15 . . 119.3 ?
    C4 C5 C1 . . 108.05(13) ?
    C4 C5 Fe1 . . 69.37(8) ?
    C1 C5 Fe1 . . 69.50(9) ?
    C4 C5 H5 . . 126.0 ?
    C1 C5 H5 . . 126.0 ?
    Fe1 C5 H5 . . 126.7 ?
    C18 C21 H21A . . 109.5 ?
    C18 C21 H21B . . 109.5 ?
    H21A C21 H21B . . 109.5 ?
    C18 C21 H21C . . 109.5 ?
    H21A C21 H21C . . 109.5 ?
    H21B C21 H21C . . 109.5 ?
    C5 C4 C3 . . 108.11(13) ?
    C5 C4 Fe1 . . 70.16(9) ?
    C3 C4 Fe1 . . 69.36(8) ?
    C5 C4 H4 . . 125.9 ?
    C3 C4 H4 . . 125.9 ?
    Fe1 C4 H4 . . 126.1 ?
    C9 C10 C6 . . 108.03(12) ?
    C9 C10 Fe1 . . 69.88(8) ?
    C6 C10 Fe1 . . 69.31(8) ?
    C9 C10 H10 . . 126.0 ?
    C6 C10 H10 . . 126.0 ?
    Fe1 C10 H10 . . 126.4 ?
    C13 C12 C11 . . 120.85(13) ?
    C13 C12 H12 . . 119.6 ?
    C11 C12 H12 . . 119.6 ?
    O1 C17 C19 . . 107.88(12) ?
    O1 C17 C20 . . 106.56(12) ?
    C19 C17 C20 . . 110.78(14) ?
    O1 C17 C18 . . 102.89(11) ?
    C19 C17 C18 . . 114.64(12) ?
    C20 C17 C18 . . 113.31(12) ?
    C18 C22 H22A . . 109.5 ?
    C18 C22 H22B . . 109.5 ?
    H22A C22 H22B . . 109.5 ?
    C18 C22 H22C . . 109.5 ?
    H22A C22 H22C . . 109.5 ?
    H22B C22 H22C . . 109.5 ?
    C4 C3 C2 . . 108.11(13) ?
    C4 C3 Fe1 . . 69.85(8) ?
    C2 C3 Fe1 . . 69.98(8) ?
    C4 C3 H3 . . 125.9 ?
    C2 C3 H3 . . 125.9 ?
    Fe1 C3 H3 . . 125.8 ?
    C17 C20 H20A . . 109.5 ?
    C17 C20 H20B . . 109.5 ?
    H20A C20 H20B . . 109.5 ?
    C17 C20 H20C . . 109.5 ?
    H20A C20 H20C . . 109.5 ?
    H20B C20 H20C . . 109.5 ?
    C17 C19 H19A . . 109.5 ?
    C17 C19 H19B . . 109.5 ?
    H19A C19 H19B . . 109.5 ?
    C17 C19 H19C . . 109.5 ?
    H19A C19 H19C . . 109.5 ?
    H19B C19 H19C . . 109.5 ?
    C2 C1 C5 . . 107.97(14) ?
    C2 C1 Fe1 . . 69.58(8) ?
    C5 C1 Fe1 . . 69.84(9) ?
    C2 C1 H1 . . 126.0 ?
    C5 C1 H1 . . 126.0 ?
    Fe1 C1 H1 . . 126.1 ?
loop_
    _geom_hbond_atom_site_label_D
    _geom_hbond_atom_site_label_H
    _geom_hbond_atom_site_label_A
    _geom_hbond_site_symmetry_A
    _geom_hbond_distance_DH
    _geom_hbond_distance_HA
    _geom_hbond_distance_DA
    _geom_hbond_angle_DHA
    C6 H6 C12 4_576 0.93 2.86 3.6302(19) 141.4
    C5 H5 C6 4_575 0.93 2.62 3.538(2) 167.6
