# Supplementary material for: 2-(4-Ferrocenylphen­yl)-4,4,5,5-tetra­methyl-1,3,2-dioxaborolane
Source: Acta Crystallogr Sect E Struct Rep Online. 2008 Nov 8;64(Pt 12):m1494. doi: 10.1107/S1600536808035228 (PMC2959994; doi:10.1107/S1600536808035228)
Supplement: Supplementary file 2 [file e-64-m1494-Isup2.hkl]

#
# h,k,l, Fc-squared, Fo-squared, sigma(Fo-squared) and status flag
#
data_I
_shelx_title ' jd24_0m in P2(1)/c'
_shelx_refln_list_code          4
_shelx_F_calc_maximum      171.45
_exptl_crystal_F_000       816.00
_reflns_d_resolution_high  0.7611
 
loop_
 _symmetry_equiv_pos_as_xyz
 'x, y, z'
 '-x, y+1/2, -z+1/2'
 '-x, -y, -z'
 'x, -y-1/2, z-1/2'
 
_cell_length_a    12.4439
_cell_length_b    12.9832
_cell_length_c    13.0728
_cell_angle_alpha  90.000
_cell_angle_beta  117.126
_cell_angle_gamma  90.000
 
_shelx_F_squared_multiplier     1.000
 
loop_
 _refln_index_h
 _refln_index_k
 _refln_index_l
 _refln_F_squared_calc
 _refln_F_squared_meas
 _refln_F_squared_sigma
 _refln_observed_status
   1   0   0      482.80      491.67     10.17 o
   3   0   0      883.05      860.22     23.21 o
   4   0   0     3811.38     3819.35     74.22 o
   5   0   0     2574.44     2485.99     41.38 o
   6   0   0       28.14       13.11      1.59 o
   7   0   0        3.47        1.93      1.55 o
   8   0   0     7996.24     7474.44    122.30 o
   9   0   0     1243.36     1295.61     23.55 o
  10   0   0     5375.48     5669.09     94.02 o
  11   0   0       51.60       53.18      4.45 o
  12   0   0      902.31     1045.87     20.85 o
  13   0   0      216.89      231.87      8.93 o
  14   0   0      286.31      358.81     13.46 o
   1   1   0     5373.32     5667.63     83.62 o
   2   1   0      349.95      352.78      5.57 o
   3   1   0    16847.24    17622.10    464.36 o
   4   1   0      217.15      222.24      4.45 o
   5   1   0     9686.95     9429.23     97.16 o
   6   1   0       27.34       33.61      1.32 o
   7   1   0     1974.06     1773.28     20.07 o
   8   1   0      560.60      555.02      7.66 o
   9   1   0      935.85      854.50     11.80 o
  10   1   0      368.45      383.95      7.27 o
  11   1   0      972.52     1005.96     14.00 o
  12   1   0       54.11       55.19      3.64 o
  13   1   0      371.28      445.02      9.21 o
  14   1   0      118.59      122.68      5.22 o
   0   2   0     9570.67    11814.93    204.33 o
   1   2   0      147.35      149.33      2.51 o
   2   2   0     3263.04     3352.24     58.09 o
   3   2   0       26.50       17.87      1.12 o
   4   2   0      207.75      188.86      3.09 o
   5   2   0     1417.86     1419.73     17.25 o
   6   2   0       27.48       15.24      1.20 o
   7   2   0     1148.97     1133.01     14.43 o
   8   2   0      198.91      181.32      4.22 o
   9   2   0      183.35      154.55      4.29 o
  10   2   0      193.20      205.65      5.57 o
  11   2   0        8.09        0.00      2.51 o
  12   2   0      133.54      163.91      5.49 o
  13   2   0       18.29       28.08      3.64 o
  14   2   0      100.26      129.65      6.15 o
   1   3   0     4215.75     4794.44     75.88 o
   2   3   0       15.87        9.40      1.20 o
   3   3   0       10.65       14.04      0.97 o
   4   3   0        1.97        2.13      0.85 o
   5   3   0      352.67      408.86      5.76 o
   6   3   0       48.33       34.19      1.55 o
   7   3   0       16.85       10.44      1.78 o
   8   3   0       32.27       20.77      1.93 o
   9   3   0      227.32      215.12      4.87 o
  10   3   0       20.62       16.13      2.55 o
  11   3   0       66.62       66.29      3.56 o
  12   3   0        4.68        3.87      2.90 o
  13   3   0        7.08        5.61      3.21 o
  14   3   0        4.31        3.87      4.14 o
   0   4   0      160.27      203.06      5.18 o
   1   4   0     1369.32     1553.01     22.20 o
   2   4   0     1586.51     1586.20     21.20 o
   3   4   0      621.73      662.27      7.77 o
   4   4   0    10562.29    11285.16    126.82 o
   5   4   0      380.65      409.79      5.84 o
   6   4   0     6790.70     7027.13     81.34 o
   7   4   0      111.47      135.87      4.06 o
   8   4   0     1543.12     1507.30     21.00 o
   9   4   0      493.53      477.43      7.70 o
  10   4   0      512.01      505.59      8.24 o
  11   4   0      525.41      540.17      9.75 o
  12   4   0      420.01      454.57      9.05 o
  13   4   0        8.67        9.59      3.40 o
  14   4   0      236.90      287.64      9.24 o
   1   5   0     2411.02     2462.78     26.88 o
   2   5   0     1255.68     1383.06     15.94 o
   3   5   0     6714.02     6965.25     73.84 o
   4   5   0       10.60       20.77      1.16 o
   5   5   0     9290.55     9447.18    100.33 o
   6   5   0      656.80      649.70      8.66 o
   7   5   0     4864.72     4846.85     58.91 o
   8   5   0      354.20      373.28      6.54 o
   9   5   0      965.51      938.12     14.19 o
  10   5   0       36.21       33.80      2.71 o
  11   5   0      348.76      356.95      7.66 o
  12   5   0       26.07       24.79      3.36 o
  13   5   0      506.10      589.87     11.26 o
   0   6   0     2811.20     3111.55     41.85 o
   1   6   0     1571.03     1757.42     19.53 o
   2   6   0     8261.23     8772.80     93.72 o
   3   6   0      859.76      864.55     10.06 o
   4   6   0     7336.38     7268.79     79.48 o
   5   6   0       50.93       42.97      1.78 o
   6   6   0     1639.45     1623.40     18.33 o
   7   6   0       58.85       50.71      2.44 o
   8   6   0      551.54      554.75      9.32 o
   9   6   0       10.93        9.71      2.40 o
  10   6   0     1052.73     1099.83     16.59 o
  11   6   0       37.86       38.75      3.09 o
  12   6   0      796.79      870.86     14.16 o
  13   6   0       70.24       77.78      6.03 o
   1   7   0      484.29      381.24      5.11 o
   2   7   0      620.39      638.95      7.81 o
   3   7   0      783.26      763.76      8.59 o
   4   7   0       11.53       10.56      1.20 o
   5   7   0     1378.13     1350.69     18.91 o
   6   7   0       98.17       70.62      2.78 o
   7   7   0     1091.80     1062.16     15.70 o
   8   7   0        1.27        2.36      2.20 o
   9   7   0      168.95      164.42      5.34 o
  10   7   0       66.98       61.65      3.64 o
  11   7   0       88.67       95.65      3.95 o
  12   7   0      290.71      292.25      7.58 o
  13   7   0      253.48      293.91      9.05 o
   0   8   0     2197.18     2431.72     39.53 o
   1   8   0       16.58       13.50      1.20 o
   2   8   0     1276.64     1414.66     16.13 o
   3   8   0        0.21        1.01      1.12 o
   4   8   0       31.08       29.78      1.86 o
   5   8   0       15.02       13.77      2.05 o
   6   8   0       96.71       92.44      3.13 o
   7   8   0       17.35        8.66      2.28 o
   8   8   0        2.35        1.28      2.32 o
   9   8   0       89.29       77.97      3.79 o
  10   8   0      315.68      301.88      7.31 o
  11   8   0        6.15        2.44      3.09 o
  12   8   0      209.84      240.07      6.61 o
   1   9   0       91.84       85.75      2.36 o
   2   9   0       18.71       17.02      1.51 o
   3   9   0      466.11      459.80      7.50 o
   4   9   0      153.84      164.22      4.33 o
   5   9   0       92.80       89.73      3.48 o
   6   9   0      183.56      173.27      5.18 o
   7   9   0        2.54        0.35      2.24 o
   8   9   0       23.18       12.72      2.78 o
   9   9   0        0.55        0.23      2.63 o
  10   9   0        2.34        2.17      2.98 o
  11   9   0       33.35       30.13      3.75 o
  12   9   0        0.56        1.12      3.56 o
   0  10   0      236.93      261.88      7.46 o
   1  10   0      254.20      257.98      5.26 o
   2  10   0      102.85       86.91      2.82 o
   3  10   0      368.87      372.54      6.73 o
   4  10   0     2111.50     1981.36     25.88 o
   5  10   0        7.58       12.88      2.48 o
   6  10   0     2838.97     2766.90     42.55 o
   7  10   0      222.87      219.76      6.81 o
   8  10   0     1465.53     1416.13     23.94 o
   9  10   0       65.12       56.16      4.29 o
  10  10   0      326.08      318.47      8.93 o
  11  10   0        0.91        2.32      3.75 o
   1  11   0     2662.87     2742.15     37.52 o
   2  11   0       17.62       18.14      2.55 o
   3  11   0       52.31       41.73      2.71 o
   4  11   0      183.81      175.52      5.34 o
   5  11   0       34.23       31.72      3.02 o
   6  11   0      606.16      563.45     11.53 o
   7  11   0      515.99      481.07     10.64 o
   8  11   0      265.01      268.03      8.04 o
   9  11   0     1150.54     1129.77     20.73 o
  10  11   0       61.87       65.98      4.87 o
  11  11   0      392.77      394.55     10.40 o
   0  12   0      457.74      450.20     11.06 o
   1  12   0        4.83        8.55      2.05 o
   2  12   0      869.40      852.26     13.69 o
   3  12   0        7.04        9.05      2.67 o
   4  12   0     2019.41     1915.19     27.42 o
   5  12   0       58.14       48.42      3.60 o
   6  12   0     2236.70     2127.02     33.92 o
   7  12   0      157.06      126.90      5.61 o
   8  12   0     1005.72     1017.21     21.85 o
   9  12   0        7.55        3.48      3.79 o
  10  12   0      321.58      344.77      9.82 o
   1  13   0      860.73      848.04     13.89 o
   2  13   0      158.61      147.32      5.34 o
   3  13   0     1574.29     1547.21     22.90 o
   4  13   0       34.57       32.99      3.36 o
   5  13   0     1113.14     1053.30     16.82 o
   6  13   0      196.75      185.23      7.23 o
   7  13   0      435.01      421.20     10.48 o
   8  13   0        0.15        0.00      3.60 o
   9  13   0      369.58      349.64      9.94 o
   0  14   0      289.29      286.37      9.28 o
   1  14   0       21.79       19.73      3.13 o
   2  14   0       75.16       59.25      3.91 o
   3  14   0       15.23       12.26      3.13 o
   4  14   0      240.79      239.37      6.92 o
   5  14   0        8.06        3.64      3.17 o
   6  14   0      930.74      894.68     17.13 o
   7  14   0        0.06        1.24      3.79 o
   8  14   0      253.99      238.41      8.66 o
   1  15   0      482.43      467.18      9.71 o
   2  15   0      667.50      675.19     12.38 o
   3  15   0      117.13      103.38      4.87 o
   4  15   0      177.04      159.16      5.88 o
   5  15   0        1.57        2.01      3.36 o
   6  15   0      195.29      193.35      8.01 o
   0  16   0      464.42      483.54     16.13 o
   1  16   0       25.02       28.43      3.83 o
   2  16   0      370.90      348.44      8.55 o
   3  16   0       10.74       12.03      3.60 o
   4  16   0      373.07      324.15      9.63 o
   5  16   0      119.26      113.71      8.51 o
   1  17   0      935.25      855.66     23.63 o
 -14   1   1        0.04        5.84      3.40 o
 -13   1   1      308.87      334.91      7.85 o
 -12   1   1       65.31       75.54      3.60 o
 -11   1   1     1858.02     1863.24     23.55 o
 -10   1   1      619.10      642.62      9.71 o
  -9   1   1     1041.81      960.01     12.88 o
  -8   1   1      104.67       84.47      2.75 o
  -7   1   1      211.17      163.37      3.33 o
  -6   1   1      497.32      495.11      6.42 o
  -5   1   1     1138.09     1043.44     11.56 o
  -4   1   1      296.63      266.60      6.85 o
  -2   1   1     1673.97     1796.33     46.03 o
  -1   1   1     2678.94     3013.86     46.99 o
   0   1   1      265.25      306.60      3.95 o
   1   1   1     2101.61     2159.51     26.76 o
   2   1   1       67.77       63.97      1.39 o
   3   1   1     4368.37     4260.93     45.68 o
   4   1   1        5.66        9.59      0.73 o
   5   1   1     1044.88     1006.23      9.05 o
   6   1   1        1.20        6.27      0.85 o
   7   1   1        8.62        5.38      1.35 o
   8   1   1       52.67       49.43      2.36 o
   9   1   1      345.28      344.23      6.38 o
  10   1   1       36.94       40.69      2.75 o
  11   1   1       10.95        6.88      2.55 o
  12   1   1       30.53       36.63      3.36 o
  13   1   1      239.52      245.49     11.56 o
  14   1   1       64.65       90.23      8.16 o
 -14   2   1      270.79      320.48      8.16 o
 -13   2   1       64.49       63.78      4.02 o
 -12   2   1      146.43      176.10      5.88 o
 -11   2   1      424.10      430.56      8.39 o
 -10   2   1      742.51      771.27     12.03 o
  -9   2   1      112.05      103.73      3.25 o
  -8   2   1     1832.74     1694.18     21.04 o
  -7   2   1       26.20       29.86      1.47 o
  -6   2   1      990.69      749.53      9.32 o
  -5   2   1      481.81      484.90      6.42 o
  -4   2   1      539.95      460.53      6.81 o
  -3   2   1     1075.90     1076.58     25.37 o
  -2   2   1     7761.96     8990.55    301.30 o
  -1   2   1      516.45      667.57     10.75 o
   0   2   1    14783.57    16717.40    270.93 o
   1   2   1     2177.28     2443.09     27.62 o
   2   2   1     2889.38     2933.72     35.74 o
   3   2   1     3339.99     3429.13     37.40 o
   4   2   1     1413.93     1240.58     12.96 o
   5   2   1     1807.71     1796.41     19.96 o
   6   2   1     1315.30     1193.24     13.77 o
   7   2   1     1412.58     1254.69     15.90 o
   8   2   1      512.25      495.81      7.58 o
   9   2   1     2360.59     2207.70     29.51 o
  10   2   1      223.75      232.64      5.88 o
  11   2   1     1345.97     1395.48     20.07 o
  12   2   1      319.48      354.13      7.93 o
  13   2   1       88.48      104.20      5.38 o
 -14   3   1      157.08      197.06      6.69 o
 -13   3   1      995.52     1141.68     17.56 o
 -12   3   1       30.43       26.11      3.21 o
 -11   3   1     1123.78     1106.21     16.44 o
 -10   3   1        1.85        0.00      1.97 o
  -9   3   1     1671.62     1549.11     19.69 o
  -8   3   1      105.74      104.08      3.40 o
  -7   3   1     3758.05     3656.87     45.25 o
  -6   3   1      386.73      428.55      6.07 o
  -5   3   1     7249.59     6820.75     87.37 o
  -4   3   1       91.42      111.12      2.48 o
  -3   3   1     7388.13     7463.22    169.41 o
  -2   3   1     1229.79     1332.28     26.84 o
  -1   3   1      519.28      644.98      9.21 o
   0   3   1      971.41     1141.79     22.39 o
   1   3   1      966.05     1028.08     15.74 o
   2   3   1      125.46      122.34      2.17 o
   3   3   1     3637.09     3353.48     39.57 o
   4   3   1      828.68      764.26      8.70 o
   5   3   1     2199.67     1882.78     20.03 o
   6   3   1     2738.97     2512.60     29.82 o
   7   3   1     1407.17     1276.97     17.83 o
   8   3   1     1676.95     1676.78     21.00 o
   9   3   1      718.49      725.28     10.44 o
  10   3   1      318.43      335.22      7.08 o
  11   3   1      217.66      233.34      6.30 o
  12   3   1      136.33      140.98      5.88 o
  13   3   1      141.66      145.47      6.07 o
 -14   4   1      755.18      939.01     16.24 o
 -13   4   1       12.09        9.36      3.33 o
 -12   4   1      160.79      193.19      6.03 o
 -11   4   1       89.36       67.65      3.60 o
 -10   4   1       18.43        9.48      2.20 o
  -9   4   1       41.80       30.13      2.36 o
  -8   4   1      207.35      204.60      5.07 o
  -7   4   1       41.41       49.39      1.86 o
  -6   4   1     3694.14     3689.78     40.84 o
  -5   4   1      189.67      239.64      4.14 o
  -4   4   1     6484.16     6802.50     81.42 o
  -3   4   1       66.65       80.10      2.13 o
  -2   4   1     3413.29     3602.68     44.01 o
  -1   4   1        0.37        1.20      0.54 o
   0   4   1     2969.66     3250.72     44.71 o
   1   4   1        9.91        5.22      0.81 o
   2   4   1     2488.59     2548.41     26.34 o
   3   4   1       33.83       64.05      1.39 o
   4   4   1      857.24      745.78      8.78 o
   5   4   1      265.56      235.47      3.79 o
   6   4   1      793.45      684.36      9.67 o
   7   4   1     1801.91     1690.55     23.09 o
   8   4   1     1414.49     1397.41     19.69 o
   9   4   1     1527.19     1445.88     18.64 o
  10   4   1      642.27      667.03     11.37 o
  11   4   1      376.53      364.73      7.74 o
  12   4   1       12.75        8.86      3.60 o
  13   4   1       11.90        7.12      4.06 o
 -14   5   1       52.12       61.26      4.56 o
 -13   5   1        4.36        5.72      3.36 o
 -12   5   1        8.95        5.53      2.94 o
 -11   5   1        8.89        6.42      2.48 o
 -10   5   1       12.69        8.93      2.24 o
  -9   5   1       50.55       43.09      2.55 o
  -8   5   1        0.35        0.15      1.66 o
  -7   5   1        0.93        1.59      1.47 o
  -6   5   1      642.39      737.81     10.17 o
  -5   5   1       12.30        5.80      1.24 o
  -4   5   1     1784.69     2040.23     23.40 o
  -3   5   1     1071.01     1046.11     12.49 o
  -2   5   1      239.31      252.33      3.98 o
  -1   5   1     1592.03     1726.36     15.97 o
   0   5   1     5301.26     6141.89     67.99 o
   1   5   1     1310.64     1341.99     14.74 o
   2   5   1      172.56      225.06      3.06 o
   3   5   1     1866.53     1918.67     21.00 o
   4   5   1     3031.38     3223.64     29.59 o
   5   5   1     1058.78     1082.73     11.26 o
   6   5   1       72.38       76.70      2.36 o
   7   5   1       43.57       39.80      2.48 o
   8   5   1      487.33      437.60      7.89 o
   9   5   1        1.06        2.32      2.28 o
  10   5   1       44.80       34.73      2.75 o
  11   5   1      223.42      246.30      6.50 o
  12   5   1      126.91      145.23      5.99 o
  13   5   1      271.49      318.93      9.44 o
 -14   6   1       21.54       19.84      5.11 o
 -13   6   1       41.49       42.55      3.98 o
 -12   6   1      102.28       80.95      4.14 o
 -11   6   1        3.55        1.04      2.40 o
 -10   6   1     1615.16     1507.18     21.58 o
  -9   6   1        4.58        4.06      2.28 o
  -8   6   1     1985.46     1849.20     25.45 o
  -7   6   1       12.95       12.80      1.78 o
  -6   6   1      270.27      241.00      4.33 o
  -5   6   1      177.44      156.22      3.29 o
  -4   6   1       52.07       62.04      2.05 o
  -3   6   1      180.82      193.00      3.09 o
  -2   6   1       35.12       19.73      1.04 o
  -1   6   1      610.04      729.65      7.19 o
   0   6   1       72.60       72.17      1.59 o
   1   6   1       20.30       23.09      1.04 o
   2   6   1      107.24      155.68      2.63 o
   3   6   1     1947.67     2074.07     21.20 o
   4   6   1        0.34        2.94      1.08 o
   5   6   1      594.41      621.62      7.93 o
   6   6   1       98.40       71.05      2.28 o
   7   6   1      231.94      183.25      4.53 o
   8   6   1       51.24       48.81      2.63 o
   9   6   1      630.20      592.65     10.17 o
  10   6   1        3.96        3.64      2.40 o
  11   6   1        5.06        0.46      2.75 o
  12   6   1        4.82        0.00      4.06 o
  13   6   1      312.42      407.85     12.14 o
 -13   7   1      275.44      314.56      9.09 o
 -12   7   1        2.13        3.09      3.09 o
 -11   7   1      203.96      211.49      6.34 o
 -10   7   1      378.85      361.17      7.77 o
  -9   7   1      473.29      436.24      8.39 o
  -8   7   1      256.40      207.54      5.53 o
  -7   7   1     1368.88     1305.17     18.80 o
  -6   7   1        3.44        2.32      1.86 o
  -5   7   1     1990.66     1902.23     24.17 o
  -4   7   1        1.63        1.47      1.01 o
  -3   7   1     2482.70     2538.09     29.51 o
  -2   7   1      927.54     1005.92     11.14 o
  -1   7   1     5445.96     6046.20     55.15 o
   0   7   1     1338.62     1496.00     14.16 o
   1   7   1     3830.43     4165.47     41.93 o
   2   7   1      544.53      535.18      6.23 o
   3   7   1      950.12      922.92     10.02 o
   4   7   1      443.21      465.37      6.34 o
   5   7   1      785.59      730.54      9.94 o
   6   7   1       99.87       94.45      3.06 o
   7   7   1     1128.00     1056.24     15.70 o
   8   7   1        4.05        4.18      2.32 o
   9   7   1     1084.33     1016.40     15.66 o
  10   7   1        3.57        4.53      2.75 o
  11   7   1      358.61      345.81      8.12 o
  12   7   1       49.53       64.75      4.87 o
 -13   8   1        2.05        3.06      3.56 o
 -12   8   1      648.21      693.95     11.37 o
 -11   8   1       90.05       72.29      4.18 o
 -10   8   1     1291.06     1313.99     19.69 o
  -9   8   1       35.84       35.70      3.09 o
  -8   8   1     1009.89      985.92     15.12 o
  -7   8   1       91.54       86.17      3.44 o
  -6   8   1     1265.49     1157.85     16.86 o
  -5   8   1      226.36      240.69      5.38 o
  -4   8   1     2461.84     2331.86     27.07 o
  -3   8   1      232.89      239.84      4.25 o
  -2   8   1     2800.80     2848.66     29.70 o
  -1   8   1      819.55      836.44      9.51 o
   0   8   1     3553.54     3808.37     35.31 o
   1   8   1     1791.74     1966.94     20.46 o
   2   8   1     2877.91     2932.05     34.00 o
   3   8   1     1527.97     1596.87     19.15 o
   4   8   1     1188.14     1152.86     14.27 o
   5   8   1      465.23      450.51      6.96 o
   6   8   1     1119.94     1014.89     13.38 o
   7   8   1        4.99        1.70      2.20 o
   8   8   1     2415.14     2300.45     31.75 o
   9   8   1       34.43       25.88      3.06 o
  10   8   1     1964.19     1966.16     28.04 o
  11   8   1      105.81      122.10      5.72 o
  12   8   1      306.68      321.02      9.21 o
 -12   9   1       21.21       24.10      3.79 o
 -11   9   1      833.94      864.44     14.54 o
 -10   9   1       10.62        8.08      3.06 o
  -9   9   1     1852.68     1789.45     25.60 o
  -8   9   1       88.96       72.17      3.60 o
  -7   9   1     2450.51     2376.61     32.68 o
  -6   9   1      318.55      307.83      7.50 o
  -5   9   1     1317.64     1238.45     18.14 o
  -4   9   1       67.26       68.19      2.98 o
  -3   9   1     1200.92     1183.26     15.97 o
  -2   9   1       34.33       40.80      1.82 o
  -1   9   1     2891.82     3014.78     31.44 o
   0   9   1       14.86       17.79      1.47 o
   1   9   1     2535.34     2523.93     27.85 o
   2   9   1       20.38       21.35      1.74 o
   3   9   1     1601.81     1524.97     20.15 o
   4   9   1       94.89       83.47      3.09 o
   5   9   1     1051.77      987.86     13.11 o
   6   9   1        6.70        3.13      2.24 o
   7   9   1      585.20      559.20      9.82 o
   8   9   1        8.59        9.48      2.75 o
   9   9   1      477.74      487.80      9.44 o
  10   9   1      195.51      203.44      6.46 o
  11   9   1      628.15      666.76     13.92 o
 -12  10   1      159.99      144.19      6.46 o
 -11  10   1       63.86       54.15      4.68 o
 -10  10   1     1222.40     1256.40     21.85 o
  -9  10   1      527.88      503.62     11.10 o
  -8  10   1      448.21      451.33     10.09 o
  -7  10   1       54.95       48.15      3.71 o
  -6  10   1        7.03        2.01      2.67 o
  -5  10   1      481.05      444.17      8.39 o
  -4  10   1      231.94      197.80      5.38 o
  -3  10   1      484.10      452.87      8.32 o
  -2  10   1      768.43      722.65      9.79 o
  -1  10   1       11.12        8.82      1.66 o
   0  10   1      142.81      127.48      3.25 o
   1  10   1        0.77        0.31      1.51 o
   2  10   1       19.93       17.40      2.24 o
   3  10   1       98.29       99.75      3.44 o
   4  10   1      559.65      529.11      8.66 o
   5  10   1      222.52      215.20      5.41 o
   6  10   1     1214.70     1206.46     20.31 o
   7  10   1      247.30      224.99      6.96 o
   8  10   1      385.53      386.23      9.24 o
   9  10   1      166.99      164.96      6.69 o
  10  10   1       33.43       42.35      5.22 o
  11  10   1       91.94       92.09      5.49 o
 -11  11   1       11.22       11.02      4.18 o
 -10  11   1        4.65        9.24      3.83 o
  -9  11   1      108.40       91.67      5.11 o
  -8  11   1      139.56      134.52      5.80 o
  -7  11   1      113.59      100.06      4.87 o
  -6  11   1       13.15       13.27      3.17 o
  -5  11   1      211.78      197.56      5.65 o
  -4  11   1       66.00       53.30      3.25 o
  -3  11   1      768.27      802.40     12.92 o
  -2  11   1        2.90        3.21      1.78 o
  -1  11   1        8.24       10.83      2.13 o
   0  11   1       49.89       49.82      2.71 o
   1  11   1      769.90      800.27     11.06 o
   2  11   1        3.20        2.71      2.01 o
   3  11   1       26.40       17.21      2.32 o
   4  11   1        9.74        4.64      2.32 o
   5  11   1      292.10      297.47      6.07 o
   6  11   1      145.58      143.61      5.84 o
   7  11   1       96.61       85.90      4.60 o
   8  11   1        8.68        6.81      3.40 o
   9  11   1        5.09        1.93      3.52 o
  10  11   1       83.67       89.65      6.42 o
 -10  12   1       52.38       49.24      4.83 o
  -9  12   1        1.47        3.44      3.71 o
  -8  12   1      168.35      148.29      6.15 o
  -7  12   1      236.02      216.55      7.39 o
  -6  12   1      577.99      546.01     11.60 o
  -5  12   1      488.77      486.95      9.44 o
  -4  12   1      223.38      209.71      6.03 o
  -3  12   1       81.57       78.52      3.71 o
  -2  12   1       69.67       67.96      3.48 o
  -1  12   1        5.46        2.17      2.09 o
   0  12   1       35.74       38.60      2.71 o
   1  12   1      112.74       96.54      3.87 o
   2  12   1     1976.09     1956.30     27.73 o
   3  12   1      260.16      238.87      5.80 o
   4  12   1     2510.45     2404.57     31.33 o
   5  12   1      242.02      236.36      6.54 o
   6  12   1      507.23      513.29     11.26 o
   7  12   1      110.73      104.93      5.30 o
   8  12   1        1.21        0.00      3.52 o
   9  12   1       41.04       42.04      4.53 o
  -9  13   1      609.26      602.79     15.70 o
  -8  13   1        1.45        5.72      3.79 o
  -7  13   1      822.53      791.88     15.47 o
  -6  13   1      124.89      104.24      5.30 o
  -5  13   1      793.78      762.02     13.15 o
  -4  13   1       75.61       73.41      4.18 o
  -3  13   1     1066.91     1028.31     16.28 o
  -2  13   1        2.64        2.01      2.63 o
  -1  13   1     1522.04     1538.82     22.94 o
   0  13   1        0.44        2.36      2.32 o
   1  13   1     1929.04     1942.49     27.77 o
   2  13   1        1.68        1.04      2.63 o
   3  13   1     2158.99     2168.95     30.86 o
   4  13   1       18.67       12.61      3.09 o
   5  13   1     1382.85     1329.03     20.31 o
   6  13   1        2.17        3.71      3.60 o
   7  13   1      477.08      464.52     11.10 o
   8  13   1       96.92       97.47      5.53 o
  -8  14   1      887.29      878.17     17.21 o
  -7  14   1        9.95        9.44      4.02 o
  -6  14   1     1025.51      977.11     18.26 o
  -5  14   1      456.73      443.78      9.48 o
  -4  14   1      534.47      494.92      9.94 o
  -3  14   1       32.11       31.37      3.44 o
  -2  14   1      783.74      771.38     13.23 o
  -1  14   1      500.93      523.07     10.13 o
   0  14   1     1243.28     1244.83     19.15 o
   1  14   1      439.15      435.24      9.48 o
   2  14   1      992.27      940.63     15.35 o
   3  14   1       25.86       21.00      3.36 o
   4  14   1      801.05      757.88     13.27 o
   5  14   1        1.09        4.29      3.21 o
   6  14   1      780.64      746.74     15.05 o
   7  14   1        6.12        3.83      4.02 o
  -7  15   1       85.02       71.55      5.45 o
  -6  15   1        1.53        4.37      3.98 o
  -5  15   1      954.60      924.27     15.74 o
  -4  15   1      168.02      154.17      5.84 o
  -3  15   1     1370.43     1346.98     20.89 o
  -2  15   1      209.98      208.66      6.61 o
  -1  15   1      430.08      408.24      8.97 o
   0  15   1      213.34      212.53      6.65 o
   1  15   1      185.22      185.11      6.30 o
   2  15   1      622.85      583.29     11.22 o
   3  15   1      212.43      197.91      6.65 o
   4  15   1       60.65       53.22      4.18 o
   5  15   1      215.19      196.83      6.85 o
   6  15   1       14.08       12.76      4.29 o
  -5  16   1        4.64        5.96      3.67 o
  -4  16   1       59.90       44.29      4.29 o
  -3  16   1        0.56        2.94      3.33 o
  -2  16   1        7.49        4.87      3.40 o
  -1  16   1        3.75        3.98      3.79 o
   0  16   1       79.80       72.71      5.14 o
   1  16   1       71.84       74.80      4.56 o
   2  16   1       12.09       11.64      3.56 o
   3  16   1      580.98      567.51     12.88 o
   4  16   1      181.48      164.38      6.19 o
  -1  17   1      208.37      177.72     10.06 o
   0  17   1        0.41        0.00      5.92 o
 -15   0   2        5.64        4.06      5.53 o
 -14   0   2      903.11     1117.16     22.78 o
 -13   0   2        7.28        5.65      4.06 o
 -12   0   2      811.57      932.74     18.99 o
 -11   0   2      129.06      114.87      5.65 o
 -10   0   2      933.13      971.96     18.84 o
  -9   0   2     1134.73     1019.61     19.11 o
  -8   0   2      371.91      295.03      6.30 o
  -7   0   2     3233.98     3006.51     44.17 o
  -6   0   2      125.06       73.91      2.78 o
  -5   0   2     2923.92     2943.77     48.62 o
  -4   0   2     2148.61     2117.70     41.66 o
  -3   0   2     1212.87     1267.73     33.96 o
  -2   0   2    17347.43    18836.06    390.45 o
  -1   0   2      443.38      519.78      9.13 o
   0   0   2    13358.85    14470.17    226.80 o
   1   0   2      950.09     1064.25     22.90 o
   2   0   2     4175.34     4178.86     65.71 o
   3   0   2     4740.95     4819.74     69.62 o
   4   0   2     4969.31     4813.01     63.04 o
   5   0   2     4396.06     4317.48     50.20 o
   6   0   2     2588.14     2553.44     30.21 o
   7   0   2     2257.49     2119.56     31.41 o
   8   0   2      404.65      392.07      9.40 o
   9   0   2     1445.19     1352.86     24.68 o
  10   0   2      169.05      162.56      6.81 o
  11   0   2      411.77      398.84     18.68 o
  12   0   2      118.87      100.14     10.25 o
  13   0   2       64.20       77.47     10.64 o
 -15   1   2      119.95      148.95      6.03 o
 -14   1   2       23.58       26.22      3.64 o
 -13   1   2      333.36      371.19      8.24 o
 -12   1   2      864.28      865.87     12.72 o
 -11   1   2      933.19      918.43     12.96 o
 -10   1   2     1511.02     1462.39     18.80 o
  -9   1   2     1254.87     1079.37     13.19 o
  -8   1   2      574.24      507.21      6.96 o
  -7   1   2     2717.80     2485.64     26.73 o
  -6   1   2       51.63       53.76      1.82 o
  -5   1   2     5699.02     5495.70     56.93 o
  -4   1   2     1050.87     1099.75     15.12 o
  -3   1   2     9694.54    10336.60    167.82 o
  -2   1   2    20008.59    22315.63    362.72 o
  -1   1   2    10977.84    12808.12    151.81 o
   0   1   2    21321.32    23362.40    238.10 o
   1   1   2     9610.73    10115.91    111.58 o
   2   1   2      382.55      363.88      4.87 o
   3   1   2     2952.59     3028.20     29.63 o
   4   1   2       23.77       12.96      0.81 o
   5   1   2     1300.09     1220.89     10.60 o
   6   1   2     1276.13     1179.62     10.71 o
   7   1   2     2230.66     2114.18     22.51 o
   8   1   2     1274.90     1327.21     16.86 o
   9   1   2     2379.95     2479.49     30.13 o
  10   1   2      162.83      195.98      5.30 o
  11   1   2      607.13      644.56     17.75 o
  12   1   2      156.73      156.49      8.93 o
  13   1   2       79.20      101.03      7.85 o
 -15   2   2        1.40        3.95      3.64 o
 -14   2   2      107.88      124.08      5.14 o
 -13   2   2       11.07        6.46      3.06 o
 -12   2   2      863.85      932.32     14.62 o
 -11   2   2        0.14        0.00      2.36 o
 -10   2   2     1742.12     1766.51     24.25 o
  -9   2   2      277.12      272.98      5.38 o
  -8   2   2      456.30      372.97      6.07 o
  -7   2   2     1966.10     1993.86     22.12 o
  -6   2   2      185.95      244.91      3.95 o
  -5   2   2     1924.44     1968.25     22.01 o
  -4   2   2        6.74        6.34      0.81 o
  -3   2   2     2141.64     2363.42     37.25 o
  -2   2   2    17352.12    19614.68    298.98 o
  -1   2   2    29396.81    32953.26    428.55 o
   0   2   2    18084.22    20780.53    232.33 o
   1   2   2     6305.06     6965.91     72.79 o
   2   2   2        3.61        6.77      0.70 o
   3   2   2     8038.40     8114.63     85.01 o
   4   2   2      122.69       92.28      1.86 o
   5   2   2     7351.27     7852.47     70.62 o
   6   2   2     1133.18      996.02      9.36 o
   7   2   2      228.11      236.43      4.29 o
   8   2   2      535.24      522.84      7.97 o
   9   2   2      101.92      107.25      3.83 o
  10   2   2       18.38       16.24      2.67 o
  11   2   2       80.41       62.54      4.18 o
  12   2   2       41.67       44.56      6.07 o
  13   2   2      124.96      132.51      8.66 o
 -15   3   2        5.46       11.60      3.83 o
 -14   3   2       45.37       54.34      4.18 o
 -13   3   2      125.56      134.83      5.07 o
 -12   3   2        0.02        0.19      2.63 o
 -11   3   2        5.71        2.75      2.48 o
 -10   3   2      282.25      287.60      5.84 o
  -9   3   2       46.56       44.63      2.44 o
  -8   3   2      805.14      748.76     10.33 o
  -7   3   2       15.07       15.01      1.59 o
  -6   3   2        4.70        2.78      1.08 o
  -5   3   2      436.36      471.90      6.34 o
  -4   3   2      296.88      257.44      3.87 o
  -3   3   2      191.99      231.41      5.76 o
  -2   3   2     8814.61    10325.73    193.19 o
  -1   3   2      150.50      183.45      3.64 o
   0   3   2    11113.40    12768.90    164.92 o
   1   3   2       31.97       34.07      1.08 o
   2   3   2        3.68        2.09      0.66 o
   3   3   2       81.02      117.08      1.97 o
   4   3   2      162.62      199.92      2.82 o
   5   3   2      973.65     1086.33     11.02 o
   6   3   2        0.31        1.39      1.20 o
   7   3   2      376.44      417.79      6.19 o
   8   3   2       28.24       25.76      2.17 o
   9   3   2       68.07       69.12      3.13 o
  10   3   2       23.34       22.47      3.17 o
  11   3   2       89.94       92.71      4.64 o
  12   3   2        0.02        0.73      4.95 o
  13   3   2       51.42       49.04      6.88 o
 -14   4   2       25.52       22.55      3.79 o
 -13   4   2       73.01       78.67      4.22 o
 -12   4   2      206.72      196.44      6.07 o
 -11   4   2      103.28       97.66      3.33 o
 -10   4   2     1452.31     1422.44     17.44 o
  -9   4   2        7.31        8.47      1.82 o
  -8   4   2     2434.56     2395.13     30.01 o
  -7   4   2        6.36        2.13      1.43 o
  -6   4   2     1812.66     1702.77     20.38 o
  -5   4   2     1007.50     1064.86     13.03 o
  -4   4   2     1420.98     1349.49     16.13 o
  -3   4   2     2258.66     2500.18     27.85 o
  -2   4   2       12.73        9.48      0.70 o
  -1   4   2     1976.69     2382.99     26.38 o
   0   4   2      490.22      605.49      8.93 o
   1   4   2     2616.99     2915.77     31.21 o
   2   4   2     1284.98     1302.69     12.22 o
   3   4   2      961.58      998.26     10.09 o
   4   4   2     1244.36     1169.68     11.72 o
   5   4   2      397.33      358.35      4.72 o
   6   4   2       70.01       66.49      2.13 o
   7   4   2      387.53      336.76      5.99 o
   8   4   2        6.74        2.28      1.90 o
   9   4   2      380.89      386.93      6.85 o
  10   4   2      288.94      314.25      7.97 o
  11   4   2      135.68      146.43      5.96 o
  12   4   2      294.89      322.03     12.57 o
  13   4   2      112.24      131.62      8.90 o
 -14   5   2       41.28       48.50      4.22 o
 -13   5   2      649.42      684.71     12.61 o
 -12   5   2       21.95       14.23      3.02 o
 -11   5   2      558.24      565.00      9.13 o
 -10   5   2        1.14        0.12      1.82 o
  -9   5   2      837.61      853.11     12.14 o
  -8   5   2      381.78      422.90      7.04 o
  -7   5   2     2384.78     2431.34     30.32 o
  -6   5   2     2242.19     2365.27     27.93 o
  -5   5   2     5128.77     5137.17     59.18 o
  -4   5   2     2468.72     2582.06     26.30 o
  -3   5   2     5780.57     6120.19     64.63 o
  -2   5   2      487.40      501.34      5.61 o
  -1   5   2     1638.67     1655.74     17.02 o
   0   5   2      574.35      591.14      7.50 o
   1   5   2      460.24      404.68      4.37 o
   2   5   2     3540.37     3740.33     36.01 o
   3   5   2     2425.99     2434.58     20.96 o
   4   5   2     3602.42     3719.10     37.59 o
   5   5   2     2965.72     2825.15     28.97 o
   6   5   2      973.18      928.26     10.52 o
   7   5   2     1076.75     1072.14     15.51 o
   8   5   2      453.63      434.08      7.97 o
   9   5   2      194.05      212.65      5.18 o
  10   5   2      715.12      728.53     13.38 o
  11   5   2      355.55      401.47      9.44 o
  12   5   2      324.87      335.49     13.07 o
 -14   6   2      609.87      708.88     14.31 o
 -13   6   2        3.01        5.03      3.21 o
 -12   6   2      821.67      845.56     12.65 o
 -11   6   2      158.33      135.80      4.49 o
 -10   6   2      787.43      754.79     12.22 o
  -9   6   2       37.13       43.74      2.90 o
  -8   6   2     2126.67     2143.11     27.19 o
  -7   6   2     1473.95     1479.45     19.15 o
  -6   6   2     5238.55     5407.87     60.61 o
  -5   6   2     1497.09     1522.38     16.55 o
  -4   6   2     4869.92     5068.78     47.30 o
  -3   6   2        1.45        3.48      0.81 o
  -2   6   2     3463.28     3766.48     40.07 o
  -1   6   2       24.50       66.95      1.70 o
   0   6   2     8206.97     9275.91     94.76 o
   1   6   2     1010.01      949.41      9.59 o
   2   6   2     8735.27     9364.10     88.57 o
   3   6   2      628.35      578.23      6.46 o
   4   6   2     2261.33     2291.21     23.63 o
   5   6   2      368.57      343.34      4.87 o
   6   6   2      599.06      575.75      7.19 o
   7   6   2      537.91      528.06      7.74 o
   8   6   2      911.35      940.21     13.00 o
   9   6   2      281.89      282.65      6.73 o
  10   6   2      631.80      695.19     10.95 o
  11   6   2       66.02       68.07      4.53 o
  12   6   2       77.70       88.22      5.88 o
 -14   7   2        0.03        0.93      4.60 o
 -13   7   2      245.62      262.39      8.32 o
 -12   7   2      120.84      110.85      4.64 o
 -11   7   2      136.34      125.28      5.30 o
 -10   7   2      137.79      116.26      4.80 o
  -9   7   2      856.49      788.24     14.08 o
  -8   7   2       32.16       37.67      2.55 o
  -7   7   2     2649.42     2540.29     32.57 o
  -6   7   2       10.21       14.12      1.62 o
  -5   7   2     3885.12     4001.37     49.20 o
  -4   7   2      711.29      693.87      9.32 o
  -3   7   2     4569.26     4946.72     52.64 o
  -2   7   2      705.91      776.45      9.13 o
  -1   7   2     4978.63     5555.58     55.66 o
   0   7   2      219.35      280.22      3.64 o
   1   7   2     2569.94     2656.82     25.53 o
   2   7   2     1086.88     1101.18     11.33 o
   3   7   2     2000.31     2001.32     20.92 o
   4   7   2      252.38      186.70      3.71 o
   5   7   2     1642.90     1586.78     18.18 o
   6   7   2       21.98       17.60      2.13 o
   7   7   2      801.64      756.37     11.22 o
   8   7   2        8.33        0.97      2.36 o
   9   7   2      604.83      602.32     11.99 o
  10   7   2      200.05      236.05      7.50 o
  11   7   2      558.21      583.87     12.14 o
  12   7   2      276.95      300.17      9.05 o
 -13   8   2      118.19      135.53      4.95 o
 -12   8   2      326.31      343.57      7.54 o
 -11   8   2       38.83       36.20      3.52 o
 -10   8   2      262.97      264.86      6.81 o
  -9   8   2      136.38      121.02      4.37 o
  -8   8   2        9.61        5.14      2.44 o
  -7   8   2      125.35       90.51      3.64 o
  -6   8   2        0.50        1.55      2.28 o
  -5   8   2      343.95      383.91      6.27 o
  -4   8   2       39.19       38.52      1.82 o
  -3   8   2     2010.58     2230.76     26.26 o
  -2   8   2      101.78       91.97      2.28 o
  -1   8   2      114.44      138.12      2.71 o
   0   8   2      717.77      831.80      9.32 o
   1   8   2       95.72       77.66      1.93 o
   2   8   2      547.23      575.60      6.85 o
   3   8   2       22.01       26.03      1.62 o
   4   8   2       56.70       55.27      2.09 o
   5   8   2       76.30       58.91      2.40 o
   6   8   2       16.94       12.92      2.13 o
   7   8   2      689.56      644.33     10.06 o
   8   8   2       66.64       62.66      3.52 o
   9   8   2      464.98      458.64     10.25 o
  10   8   2       37.91       38.10      4.25 o
  11   8   2       13.63        9.32      3.48 o
 -13   9   2       33.79       28.00      3.67 o
 -12   9   2        1.93        1.39      3.36 o
 -11   9   2      429.41      407.85      8.93 o
 -10   9   2        0.06        0.58      2.78 o
  -9   9   2      214.87      200.35      6.15 o
  -8   9   2       57.68       52.79      3.33 o
  -7   9   2      157.36      138.74      5.38 o
  -6   9   2      439.71      420.93      9.01 o
  -5   9   2      319.35      322.96      6.69 o
  -4   9   2       95.05       79.68      3.17 o
  -3   9   2      324.56      342.91      5.65 o
  -2   9   2      646.46      733.44      9.79 o
  -1   9   2     1332.39     1495.89     17.13 o
   0   9   2      126.82      152.00      3.09 o
   1   9   2      343.21      391.26      5.61 o
   2   9   2      652.93      633.57      8.74 o
   3   9   2        7.53        4.25      1.62 o
   4   9   2      771.98      751.73      9.05 o
   5   9   2        1.20        1.74      1.82 o
   6   9   2       52.63       48.81      2.78 o
   7   9   2       56.59       49.04      3.21 o
   8   9   2        3.36        1.01      2.55 o
   9   9   2       42.23       35.31      4.06 o
  10   9   2        0.58        0.15      3.44 o
  11   9   2        8.51        7.39      3.98 o
 -12  10   2      217.72      233.50      8.32 o
 -11  10   2       14.02        9.98      3.83 o
 -10  10   2      476.72      458.48     10.75 o
  -9  10   2      125.14      120.05      5.38 o
  -8  10   2     2286.46     2166.90     34.65 o
  -7  10   2     1009.45      930.54     16.48 o
  -6  10   2     2499.88     2347.10     36.47 o
  -5  10   2      865.71      817.60     13.03 o
  -4  10   2      231.32      222.24      5.69 o
  -3  10   2      291.82      288.77      5.69 o
  -2  10   2        6.87        9.21      1.74 o
  -1  10   2     1878.52     1939.21     21.93 o
   0  10   2      654.60      657.75      8.74 o
   1  10   2      314.02      314.21      5.49 o
   2  10   2      436.14      414.12      6.58 o
   3  10   2        4.19        0.70      1.90 o
   4  10   2        8.78        7.50      2.05 o
   5  10   2       11.76       10.02      2.40 o
   6  10   2       13.03       13.61      2.75 o
   7  10   2       64.67       50.24      3.87 o
   8  10   2      199.06      191.65      8.12 o
   9  10   2      110.25       99.52      5.18 o
  10  10   2       77.44       75.27      5.11 o
 -11  11   2      701.42      683.97     16.28 o
 -10  11   2       30.75       25.41      4.10 o
  -9  11   2     1265.30     1229.21     21.47 o
  -8  11   2        2.47        2.32      3.21 o
  -7  11   2     2097.90     2066.92     32.91 o
  -6  11   2      186.33      172.66      6.38 o
  -5  11   2     2812.61     2732.01     37.67 o
  -4  11   2      364.13      357.73      7.50 o
  -3  11   2     1640.08     1618.18     23.25 o
  -2  11   2      157.43      170.49      4.41 o
  -1  11   2      705.97      726.86     10.06 o
   0  11   2      229.46      236.01      4.53 o
   1  11   2     2062.40     2102.50     25.29 o
   2  11   2      242.21      228.35      5.34 o
   3  11   2     4473.01     4357.97     51.52 o
   4  11   2      134.02      112.47      3.67 o
   5  11   2     2633.05     2487.11     35.39 o
   6  11   2      489.96      480.49      9.63 o
   7  11   2      455.76      430.79      9.98 o
   8  11   2     1028.28     1021.66     21.74 o
   9  11   2      134.26      132.32      7.04 o
  10  11   2      320.89      321.83     11.06 o
 -11  12   2       68.44       57.40      7.04 o
 -10  12   2      761.48      722.22     14.89 o
  -9  12   2       25.59       20.96      4.14 o
  -8  12   2     1442.89     1340.02     27.07 o
  -7  12   2      427.12      413.58      9.94 o
  -6  12   2     1622.98     1539.47     25.49 o
  -5  12   2        6.62        1.78      2.71 o
  -4  12   2     1870.21     1874.65     26.88 o
  -3  12   2     1838.88     1801.59     25.84 o
  -2  12   2     1655.21     1693.10     22.43 o
  -1  12   2     3248.07     3342.11     41.81 o
   0  12   2      661.79      664.86     10.29 o
   1  12   2      545.34      548.72      9.94 o
   2  12   2      383.92      371.81      7.16 o
   3  12   2       16.47       14.35      2.63 o
   4  12   2     1391.99     1402.91     19.49 o
   5  12   2        9.66        4.80      2.94 o
   6  12   2     1730.90     1750.23     28.62 o
   7  12   2       72.52       62.54      4.60 o
   8  12   2      336.77      317.85     10.60 o
   9  12   2      213.93      235.39      9.67 o
 -10  13   2       11.68       15.39      5.11 o
  -9  13   2       13.38       13.61      4.14 o
  -8  13   2       13.54        6.27      3.75 o
  -7  13   2        2.70        2.78      3.48 o
  -6  13   2      437.71      405.22      9.98 o
  -5  13   2      394.82      394.47      8.59 o
  -4  13   2      572.45      567.78     10.60 o
  -3  13   2     1171.59     1175.29     18.14 o
  -2  13   2      175.52      192.54      5.92 o
  -1  13   2      554.72      567.71      9.48 o
   0  13   2      129.32      119.71      4.14 o
   1  13   2      168.34      155.95      5.53 o
   2  13   2      429.37      391.92      8.59 o
   3  13   2      241.75      222.24      6.46 o
   4  13   2      824.22      801.32     12.61 o
   5  13   2      544.45      525.32     10.52 o
   6  13   2      270.96      276.20      8.47 o
   7  13   2      378.45      357.42     11.41 o
   8  13   2        1.92        3.25      4.68 o
  -8  14   2      300.56      300.60      9.32 o
  -7  14   2       84.68       77.63      5.26 o
  -6  14   2       33.30       32.61      4.29 o
  -5  14   2       76.51       59.87      4.06 o
  -4  14   2        6.48        6.65      3.13 o
  -3  14   2      153.07      130.77      5.03 o
  -2  14   2       25.34       22.59      3.21 o
  -1  14   2      171.90      161.36      5.22 o
   0  14   2       51.55       49.55      3.71 o
   1  14   2      206.54      205.80      6.38 o
   2  14   2       15.01        5.38      3.09 o
   3  14   2      120.80      101.64      4.68 o
   4  14   2        0.17        0.62      3.06 o
   5  14   2        0.62        0.43      3.56 o
   6  14   2        2.61        3.60      3.83 o
   7  14   2       11.43        3.44      4.99 o
  -7  15   2       25.53       18.14      4.49 o
  -6  15   2       34.38       31.52      4.53 o
  -5  15   2       67.01       60.84      4.37 o
  -4  15   2       12.79       12.18      3.40 o
  -3  15   2      242.83      236.05      7.08 o
  -2  15   2        5.21        8.24      3.21 o
  -1  15   2     1080.59     1056.24     18.87 o
   0  15   2       10.91       11.76      3.36 o
   1  15   2      380.15      358.54      8.43 o
   2  15   2       63.95       61.26      4.18 o
   3  15   2       23.44       19.15      3.60 o
   4  15   2      165.30      139.93      5.69 o
   5  15   2       55.60       50.74      4.91 o
  -5  16   2        1.85        1.32      3.52 o
  -4  16   2     1242.78     1191.07     21.78 o
  -3  16   2       77.89       81.42      4.76 o
  -2  16   2     1485.08     1503.89     23.09 o
  -1  16   2        6.86       14.04      3.98 o
   0  16   2      257.94      267.65      7.70 o
   1  16   2      318.02      293.45      8.01 o
   2  16   2       92.22       83.23      4.83 o
   3  16   2      535.48      499.63     10.60 o
 -15   1   3       70.11       81.38      4.80 o
 -14   1   3       37.39       45.29      3.95 o
 -13   1   3      100.09      103.96      4.18 o
 -12   1   3      256.78      244.67      6.03 o
 -11   1   3       95.60       90.70      3.52 o
 -10   1   3      965.64      945.55     13.00 o
  -9   1   3      141.29      108.61      3.13 o
  -8   1   3      103.74       51.36      1.90 o
  -7   1   3       28.86        8.43      1.24 o
  -6   1   3      420.98      467.92      5.61 o
  -5   1   3        2.11        1.62      0.66 o
  -4   1   3      178.33      204.45      3.17 o
  -3   1   3      918.19      991.03     13.65 o
  -2   1   3    10687.40    11819.53    155.52 o
  -1   1   3     3693.94     3963.69     50.74 o
   0   1   3     4230.90     4609.06     51.91 o
   1   1   3      230.67      224.87      2.78 o
   2   1   3      351.43      354.25      4.22 o
   3   1   3        1.84        8.78      0.81 o
   4   1   3      314.66      294.10      3.21 o
   5   1   3      449.95      394.43      3.83 o
   6   1   3      119.72      116.61      2.32 o
   7   1   3      775.19      784.84      9.40 o
   8   1   3        1.32        1.62      1.86 o
   9   1   3      120.40      104.31      6.30 o
  10   1   3      121.45      127.33      7.16 o
  11   1   3        0.40        4.06      4.80 o
  12   1   3      467.79      514.41     16.21 o
 -15   2   3       11.19       15.05      3.79 o
 -14   2   3      754.24      881.61     13.58 o
 -13   2   3      299.38      293.99      7.39 o
 -12   2   3     1426.49     1521.41     21.78 o
 -11   2   3     1006.14      956.10     14.54 o
 -10   2   3     1249.48     1241.50     16.36 o
  -9   2   3      394.07      322.22      5.96 o
  -8   2   3      759.40      686.41      9.05 o
  -7   2   3       14.98        3.02      1.01 o
  -6   2   3     2321.27     2295.97     23.98 o
  -5   2   3       19.17        6.54      0.81 o
  -4   2   3    10651.54    10998.41    114.76 o
  -3   2   3       19.47       30.05      1.24 o
  -2   2   3     4178.77     4724.25     60.68 o
  -1   2   3      175.85      211.84      2.78 o
   0   2   3       16.98       15.35      0.73 o
   1   2   3      439.54      385.57      4.72 o
   2   2   3      976.08      880.53      9.24 o
   3   2   3      506.28      356.53      4.41 o
   4   2   3     1655.48     1508.65     14.50 o
   5   2   3      306.88      251.13      3.44 o
   6   2   3     1010.71      982.52      9.90 o
   7   2   3      191.96      170.88      3.56 o
   8   2   3      262.91      241.31      5.72 o
   9   2   3      103.27      104.97      5.14 o
  10   2   3       67.96       49.12      5.69 o
  11   2   3      172.80      187.47      9.79 o
  12   2   3        0.60        4.68      5.22 o
 -15   3   3      206.49      230.48      7.62 o
 -14   3   3       46.48       58.21      3.83 o
 -13   3   3      553.32      569.37      9.79 o
 -12   3   3      186.73      180.66      5.34 o
 -11   3   3      926.94      888.23     11.87 o
 -10   3   3      120.47      109.81      3.40 o
  -9   3   3     2389.04     2293.53     26.61 o
  -8   3   3      750.54      743.49      9.21 o
  -7   3   3     6181.10     5957.40     60.92 o
  -6   3   3     3361.64     3271.06     36.32 o
  -5   3   3     4746.97     4628.52     50.74 o
  -4   3   3      657.26      591.26      6.92 o
  -3   3   3      635.84      822.51      9.94 o
  -2   3   3      932.79     1095.61     13.42 o
  -1   3   3     3422.29     4150.00     45.48 o
   0   3   3      291.40      379.50      4.49 o
   1   3   3     1780.22     1800.32     19.26 o
   2   3   3     1056.86      958.66      9.98 o
   3   3   3     5979.31     5990.23     58.52 o
   4   3   3     2320.61     2105.63     20.77 o
   5   3   3      539.08      509.19      5.96 o
   6   3   3     2785.59     2681.31     26.53 o
   7   3   3      265.94      246.84      4.10 o
   8   3   3     2181.12     2192.31     27.27 o
   9   3   3       46.14       34.46      3.25 o
  10   3   3      796.02      829.71     21.20 o
  11   3   3      244.74      280.57     11.45 o
  12   3   3      134.74      125.12      8.12 o
 -15   4   3       34.58       29.47      4.18 o
 -14   4   3      556.23      641.77     11.84 o
 -13   4   3        3.07        1.70      2.94 o
 -12   4   3       31.16       36.28      3.02 o
 -11   4   3      158.06      123.03      3.60 o
 -10   4   3       60.25       63.35      2.71 o
  -9   4   3     1178.77     1090.62     13.69 o
  -8   4   3      778.86      771.57     10.33 o
  -7   4   3     1272.92     1293.22     15.16 o
  -6   4   3     1334.35     1212.65     14.19 o
  -5   4   3      468.28      445.10      5.88 o
  -4   4   3     1362.37     1296.43     13.11 o
  -3   4   3      928.37      952.78      9.28 o
  -2   4   3     3486.19     3883.67     39.72 o
  -1   4   3     1411.71     1589.06     16.63 o
   0   4   3     2556.03     2707.42     28.16 o
   1   4   3      115.19       81.84      1.82 o
   2   4   3       16.49       31.33      1.04 o
   3   4   3     1167.46     1129.84     11.60 o
   4   4   3       71.75       46.22      1.39 o
   5   4   3     3155.39     3031.42     28.23 o
   6   4   3     2157.59     1977.07     20.62 o
   7   4   3     2889.17     2753.94     31.64 o
   8   4   3     1896.15     1819.85     23.05 o
   9   4   3     1504.86     1502.54     23.67 o
  10   4   3      128.36      103.62      6.69 o
  11   4   3      275.94      290.66     11.68 o
  12   4   3       36.37       39.06      6.50 o
 -14   5   3        8.91        5.18      3.48 o
 -13   5   3        3.05        0.31      2.94 o
 -12   5   3        1.75        0.81      2.51 o
 -11   5   3      135.94      109.65      3.52 o
 -10   5   3      249.56      225.72      4.95 o
  -9   5   3        0.92        1.55      2.01 o
  -8   5   3       11.78        8.66      1.70 o
  -7   5   3      962.25      959.66     13.03 o
  -6   5   3      787.30      725.28      9.51 o
  -5   5   3     2410.62     2394.55     26.26 o
  -4   5   3     1547.10     1647.66     15.90 o
  -3   5   3        5.05        4.49      0.73 o
  -2   5   3      989.11     1166.04     10.71 o
  -1   5   3     2281.02     2801.13     25.41 o
   0   5   3     1410.47     1666.34     17.25 o
   1   5   3      287.02      272.91      3.17 o
   2   5   3      178.55      171.26      2.44 o
   3   5   3     2193.53     2089.43     19.69 o
   4   5   3        2.37        2.75      1.04 o
   5   5   3      218.00      209.21      3.36 o
   6   5   3      411.42      361.48      5.41 o
   7   5   3       10.92        5.57      1.93 o
   8   5   3     1490.25     1421.59     20.50 o
   9   5   3       22.98       27.62      2.59 o
  10   5   3      390.73      376.56     10.21 o
  11   5   3       18.80        8.08      5.11 o
  12   5   3        0.63        0.43      5.72 o
 -14   6   3        0.13        1.16      3.44 o
 -13   6   3       53.53       51.75      3.98 o
 -12   6   3       14.70       13.61      2.86 o
 -11   6   3       34.92       37.59      2.98 o
 -10   6   3       83.47       79.48      3.67 o
  -9   6   3      175.18      179.81      4.83 o
  -8   6   3      473.48      496.69      7.97 o
  -7   6   3       83.81       85.40      2.98 o
  -6   6   3      932.59      982.21     12.18 o
  -5   6   3      751.27      834.46      9.28 o
  -4   6   3       50.49       55.70      1.47 o
  -3   6   3     1256.11     1473.80     15.05 o
  -2   6   3      611.23      748.37      7.35 o
  -1   6   3      852.40     1048.20     10.25 o
   0   6   3      146.90      145.12      2.09 o
   1   6   3       92.95       91.51      2.13 o
   2   6   3     2685.66     2964.39     27.34 o
   3   6   3       63.79       69.46      1.70 o
   4   6   3      249.21      263.82      4.02 o
   5   6   3       16.30       18.49      1.62 o
   6   6   3      723.31      716.69      9.01 o
   7   6   3       63.68       55.19      2.63 o
   8   6   3      229.10      232.18      6.03 o
   9   6   3        6.81        3.44      2.71 o
  10   6   3      212.32      216.67      6.34 o
  11   6   3      111.56      111.00     10.87 o
  12   6   3      285.12      308.49     18.60 o
 -14   7   3        1.00        0.81      3.87 o
 -13   7   3      251.18      294.88      7.74 o
 -12   7   3       23.71       21.81      3.33 o
 -11   7   3      285.42      316.03      8.35 o
 -10   7   3       81.22       70.62      3.67 o
  -9   7   3      200.89      203.02      5.61 o
  -8   7   3       41.32       27.27      2.44 o
  -7   7   3        2.69        0.73      1.78 o
  -6   7   3       88.07       80.53      2.48 o
  -5   7   3       21.08        9.05      1.12 o
  -4   7   3      635.88      667.88      7.27 o
  -3   7   3     3815.48     4194.29     44.01 o
  -2   7   3     1590.90     1733.87     17.29 o
  -1   7   3     8227.37     9558.45     90.70 o
   0   7   3     1532.87     1561.02     14.19 o
   1   7   3      394.91      392.03      4.83 o
   2   7   3      660.09      644.64      7.19 o
   3   7   3      552.23      590.68      7.19 o
   4   7   3      339.23      327.95      5.14 o
   5   7   3       24.69       13.54      1.78 o
   6   7   3      193.84      173.62      4.18 o
   7   7   3     1157.59     1121.53     15.78 o
   8   7   3      195.55      171.15      6.19 o
   9   7   3      475.45      454.11     10.13 o
  10   7   3      215.61      236.82      6.69 o
  11   7   3       22.63       23.94      8.28 o
 -13   8   3       44.21       54.19      3.91 o
 -12   8   3      684.23      677.09     11.10 o
 -11   8   3       30.48       20.85      3.29 o
 -10   8   3      919.71      912.75     14.66 o
  -9   8   3       17.71       13.11      2.75 o
  -8   8   3     1258.67     1189.33     17.64 o
  -7   8   3      861.42      831.60     13.00 o
  -6   8   3     2150.64     2077.48     26.80 o
  -5   8   3     1478.40     1478.71     19.76 o
  -4   8   3     2379.28     2406.74     28.27 o
  -3   8   3     1602.35     1744.74     20.58 o
  -2   8   3     2684.59     2805.31     28.74 o
  -1   8   3     3167.54     3528.07     33.77 o
   0   8   3     3197.00     3294.81     32.10 o
   1   8   3     4770.15     5060.97     48.73 o
   2   8   3     1898.48     1861.12     19.61 o
   3   8   3     2477.48     2489.93     25.95 o
   4   8   3      771.28      804.45     10.13 o
   5   8   3      295.70      269.04      4.91 o
   6   8   3      225.55      227.23      4.83 o
   7   8   3      134.44      117.54      4.64 o
   8   8   3       89.35       78.63      4.37 o
   9   8   3      518.73      528.56     12.18 o
  10   8   3      118.77      120.91      5.61 o
  11   8   3      607.02      606.93     25.72 o
 -13   9   3       55.97       48.81      3.95 o
 -12   9   3      177.39      174.13      6.34 o
 -11   9   3     1251.45     1205.23     18.72 o
 -10   9   3       53.64       59.91      3.83 o
  -9   9   3     1762.57     1728.22     24.79 o
  -8   9   3        1.27        2.40      2.78 o
  -7   9   3      265.75      243.67      6.92 o
  -6   9   3      536.54      486.87      9.94 o
  -5   9   3       52.92       45.06      2.94 o
  -4   9   3     2497.07     2534.57     29.90 o
  -3   9   3     1264.92     1369.49     18.53 o
  -2   9   3     1214.38     1288.23     15.01 o
  -1   9   3     2439.40     2685.14     27.65 o
   0   9   3      586.69      598.49      7.70 o
   1   9   3      739.19      748.10      8.93 o
   2   9   3     3140.87     3143.35     34.73 o
   3   9   3      203.43      187.04      3.79 o
   4   9   3     5752.74     5631.38     57.05 o
   5   9   3      270.78      250.47      4.83 o
   6   9   3     2596.09     2487.46     35.43 o
   7   9   3      214.31      206.73      6.03 o
   8   9   3      510.07      474.42     10.44 o
   9   9   3       71.21       57.82      4.41 o
  10   9   3      379.80      386.15     10.02 o
 -12  10   3      639.28      639.84     13.69 o
 -11  10   3       27.51       22.24      4.02 o
 -10  10   3     1165.00     1194.47     20.92 o
  -9  10   3      137.24      130.23      5.53 o
  -8  10   3      638.65      635.28     12.57 o
  -7  10   3        7.64        7.31      2.90 o
  -6  10   3      380.73      357.03      8.35 o
  -5  10   3      156.13      142.95      4.95 o
  -4  10   3      695.33      666.80     11.06 o
  -3  10   3        4.09        2.28      1.47 o
  -2  10   3     1304.99     1347.79     15.78 o
  -1  10   3      955.21     1035.93     12.53 o
   0  10   3      974.57     1050.83     14.00 o
   1  10   3     1822.86     1881.69     19.53 o
   2  10   3      243.75      260.26      4.83 o
   3  10   3      699.03      663.32      8.93 o
   4  10   3        1.42        2.59      1.86 o
   5  10   3      139.83      126.32      4.45 o
   6  10   3        2.27        5.88      3.06 o
   7  10   3       53.02       49.97      4.14 o
   8  10   3       69.42       53.92      4.33 o
   9  10   3       83.96      102.53      5.41 o
  10  10   3       43.92       41.35      4.60 o
 -12  11   3        0.38        0.81      4.06 o
 -11  11   3        5.25        4.72      3.98 o
 -10  11   3        2.00        0.50      3.52 o
  -9  11   3       17.77       11.95      3.71 o
  -8  11   3      287.13      266.76      7.97 o
  -7  11   3       70.42       64.20      4.25 o
  -6  11   3      307.64      294.68      7.93 o
  -5  11   3       22.75       23.05      2.82 o
  -4  11   3      204.40      214.54      5.84 o
  -3  11   3       66.56       69.54      3.48 o
  -2  11   3      369.62      401.20      6.69 o
  -1  11   3      167.45      167.05      3.98 o
   0  11   3      267.88      288.80      5.53 o
   1  11   3       11.49        3.52      1.82 o
   2  11   3      238.72      203.91      5.22 o
   3  11   3       27.74       28.47      2.44 o
   4  11   3      126.04      128.80      4.37 o
   5  11   3        6.23        1.35      2.67 o
   6  11   3       64.31       55.12      4.33 o
   7  11   3        8.44        4.22      3.52 o
   8  11   3      187.38      183.33      8.32 o
   9  11   3       39.10       37.94      5.41 o
 -11  12   3      157.18      154.71      6.81 o
 -10  12   3      508.37      477.55     11.49 o
  -9  12   3      103.46       96.96      5.34 o
  -8  12   3     1540.69     1507.14     29.90 o
  -7  12   3       11.62        8.12      3.44 o
  -6  12   3      308.11      318.43      7.54 o
  -5  12   3       66.35       60.92      3.71 o
  -4  12   3       30.86       22.12      2.94 o
  -3  12   3      874.51      907.37     14.47 o
  -2  12   3      143.25      140.36      4.06 o
  -1  12   3      163.54      165.81      4.41 o
   0  12   3      861.02      832.03     12.30 o
   1  12   3       65.50       59.72      3.17 o
   2  12   3      361.94      332.32      6.77 o
   3  12   3      116.93      114.14      4.14 o
   4  12   3      206.83      200.16      5.61 o
   5  12   3      691.31      673.68     12.26 o
   6  12   3      287.13      267.49      8.39 o
   7  12   3      115.77      105.36      6.61 o
   8  12   3       21.56       17.60      4.95 o
 -10  13   3      274.48      261.77      8.86 o
  -9  13   3       10.04        1.01      3.87 o
  -8  13   3      470.93      452.06     12.80 o
  -7  13   3       97.00       90.85      5.07 o
  -6  13   3      204.93      195.86      6.46 o
  -5  13   3     1317.23     1318.90     20.15 o
  -4  13   3       13.07       10.21      2.98 o
  -3  13   3     1023.08     1037.06     16.36 o
  -2  13   3      477.33      463.97      8.35 o
  -1  13   3      155.55      188.13      6.11 o
   0  13   3     3179.26     3201.67     43.90 o
   1  13   3      526.87      539.01     10.09 o
   2  13   3     2032.08     1989.49     32.22 o
   3  13   3     1304.78     1246.92     17.83 o
   4  13   3      154.30      126.44      4.60 o
   5  13   3      463.40      401.78      8.97 o
   6  13   3      111.99      113.79      5.96 o
   7  13   3      107.33       96.93      6.58 o
  -9  14   3      141.52      115.34      6.19 o
  -8  14   3      668.75      639.49     13.77 o
  -7  14   3      355.40      341.13      9.63 o
  -6  14   3     1113.91     1067.15     17.40 o
  -5  14   3      591.68      576.99     11.10 o
  -4  14   3     1002.46     1002.21     16.32 o
  -3  14   3     1063.41     1049.90     16.79 o
  -2  14   3      721.49      755.52     13.03 o
  -1  14   3     1465.16     1532.40     20.96 o
   0  14   3     1196.66     1211.45     18.80 o
   1  14   3     1127.49     1158.39     18.14 o
   2  14   3     2033.34     1988.87     28.81 o
   3  14   3      440.27      445.64      9.40 o
   4  14   3     1208.09     1165.50     18.53 o
   5  14   3      165.93      158.65      7.77 o
   6  14   3       94.98       95.18      6.65 o
  -7  15   3      633.49      603.06     13.46 o
  -6  15   3       16.84       12.57      3.67 o
  -5  15   3      831.09      799.00     14.19 o
  -4  15   3        4.63        6.61      3.29 o
  -3  15   3      286.39      282.96      7.58 o
  -2  15   3       89.25       91.59      4.53 o
  -1  15   3      184.11      190.02      6.46 o
   0  15   3       78.96       76.12      4.41 o
   1  15   3      380.14      370.45      8.59 o
   2  15   3        7.36        4.22      3.25 o
   3  15   3      229.41      198.03      6.73 o
   4  15   3       90.84       99.05      4.99 o
   5  15   3       29.03        3.25      8.93 o
  -5  16   3       37.12       35.58      4.22 o
  -4  16   3        4.31        3.25      3.52 o
  -3  16   3      113.25      109.42      5.18 o
  -2  16   3       46.33       40.34      4.53 o
  -1  16   3       22.60       23.05      4.22 o
   0  16   3       93.48       85.83      4.76 o
   1  16   3        0.77        0.50      3.33 o
   2  16   3       24.34       14.89      3.79 o
   3  16   3        4.54        1.39      5.65 o
 -15   0   4        6.63        7.85      4.76 o
 -14   0   4      163.69      176.72      8.04 o
 -13   0   4      205.06      175.05      7.74 o
 -12   0   4      370.34      401.43     10.75 o
 -11   0   4     1879.79     1826.34     32.72 o
 -10   0   4      437.95      373.82      9.59 o
  -9   0   4     4711.70     4535.35     66.49 o
  -8   0   4     1431.38     1229.86     19.30 o
  -7   0   4     5914.62     6037.34     77.35 o
  -6   0   4     3189.63     3047.23     36.94 o
  -5   0   4     3775.24     3785.16     45.14 o
  -4   0   4     1217.88     1098.71     15.97 o
  -3   0   4     2897.70     2880.26     40.96 o
  -2   0   4       34.93       56.12      1.55 o
  -1   0   4     5039.98     5088.12     60.76 o
   0   0   4      104.13       86.91      2.17 o
   1   0   4     6355.74     6422.53     83.93 o
   2   0   4     5396.66     5652.62     74.03 o
   3   0   4     4643.95     4968.92     69.62 o
   4   0   4     7439.33     7916.60    110.39 o
   5   0   4     3294.82     3437.95     39.92 o
   6   0   4     3498.73     3526.37     56.78 o
   7   0   4     1584.59     1524.70     33.73 o
   8   0   4     1046.90      967.24     23.25 o
   9   0   4      604.96      660.26     24.99 o
  10   0   4      169.11      145.54     12.42 o
  11   0   4      563.79      675.07     26.92 o
  12   0   4        9.48       19.18      8.66 o
 -15   1   4       56.15       52.45      4.37 o
 -14   1   4      323.74      339.08      7.54 o
 -13   1   4      672.69      674.42     10.79 o
 -12   1   4      478.80      486.64      8.47 o
 -11   1   4     1548.61     1515.57     19.65 o
 -10   1   4      164.18      151.92      4.14 o
  -9   1   4      679.09      596.10      8.43 o
  -8   1   4      678.34      613.46      7.27 o
  -7   1   4      141.72       80.14      1.82 o
  -6   1   4     3646.31     3599.66     31.72 o
  -5   1   4     1404.51     1344.42     11.41 o
  -4   1   4     2062.83     2010.33     21.35 o
  -3   1   4     2560.47     2671.17     23.55 o
  -2   1   4      282.35      321.14      3.29 o
  -1   1   4     2648.21     2816.91     23.32 o
   0   1   4      937.77      921.22      8.35 o
   1   1   4     1488.59     1487.76     14.23 o
   2   1   4    10371.32    10651.09     98.16 o
   3   1   4      356.85      310.08      3.98 o
   4   1   4     5846.21     5965.98     52.87 o
   5   1   4      137.45      117.81      2.13 o
   6   1   4      488.33      534.48      6.42 o
   7   1   4      110.45      112.24      4.45 o
   8   1   4        6.20        2.09      2.75 o
   9   1   4      317.35      338.89     11.68 o
  10   1   4      267.79      276.74     11.06 o
  11   1   4      199.41      196.87     10.17 o
  12   1   4      809.10      952.35     24.95 o
 -15   2   4       16.39       19.73      3.83 o
 -14   2   4       23.05       23.79      3.25 o
 -13   2   4       13.96       15.32      2.82 o
 -12   2   4       17.82       10.87      2.59 o
 -11   2   4      834.88      763.84     11.45 o
 -10   2   4     1039.65      978.58     12.61 o
  -9   2   4     2237.98     2127.91     24.83 o
  -8   2   4     2909.56     2674.23     27.65 o
  -7   2   4      460.38      419.30      5.11 o
  -6   2   4      216.54      167.67      2.44 o
  -5   2   4       28.51       16.21      0.85 o
  -4   2   4     1833.43     1991.92     18.80 o
  -3   2   4     1790.09     1818.07     17.40 o
  -2   2   4       99.16       93.56      1.51 o
  -1   2   4      116.41      116.84      1.62 o
   0   2   4      186.99      170.80      2.05 o
   1   2   4      533.00      633.54      6.69 o
   2   2   4       52.23       60.49      1.47 o
   3   2   4      122.55       71.09      1.78 o
   4   2   4      177.45      152.93      2.55 o
   5   2   4     1845.39     1819.50     17.64 o
   6   2   4     1046.40     1017.29     11.37 o
   7   2   4     1607.64     1574.25     20.69 o
   8   2   4      327.65      320.87      7.66 o
   9   2   4      492.10      513.40     12.34 o
  10   2   4       21.41       31.91      5.30 o
  11   2   4       94.84      112.82      7.50 o
  12   2   4       49.55       57.71      6.92 o
 -15   3   4       81.57       82.65      4.76 o
 -14   3   4      301.31      294.26      7.12 o
 -13   3   4      366.18      364.30      7.54 o
 -12   3   4      334.82      315.30      6.73 o
 -11   3   4     1110.77     1017.29     13.23 o
 -10   3   4       25.47       16.75      2.09 o
  -9   3   4       36.58       46.37      2.51 o
  -8   3   4        8.14       12.18      1.47 o
  -7   3   4     1168.13     1121.26     11.18 o
  -6   3   4      598.39      675.62      7.43 o
  -5   3   4       77.51       93.02      1.86 o
  -4   3   4       68.62       99.48      1.93 o
  -3   3   4     7631.68     8829.92     79.25 o
  -2   3   4       65.58       67.72      1.47 o
  -1   3   4     2818.38     3426.31     30.90 o
   0   3   4       19.39       28.78      0.93 o
   1   3   4      189.91      159.97      2.28 o
   2   3   4        0.30        0.19      0.81 o
   3   3   4      402.94      395.17      4.14 o
   4   3   4       31.48       22.43      1.20 o
   5   3   4        0.07        1.32      1.32 o
   6   3   4       53.52       41.23      2.09 o
   7   3   4      227.06      217.37      4.76 o
   8   3   4      191.62      182.83      6.96 o
   9   3   4       84.47       77.93      6.03 o
  10   3   4      188.59      175.75      9.36 o
  11   3   4        9.21        5.80      5.14 o
  12   3   4        0.07        0.00      5.49 o
 -15   4   4      170.08      207.31      7.08 o
 -14   4   4       57.56       53.49      4.14 o
 -13   4   4      220.83      264.71      6.54 o
 -12   4   4       67.13       54.50      3.06 o
 -11   4   4        1.23        0.77      2.05 o
 -10   4   4        4.53        2.75      1.97 o
  -9   4   4        5.27        2.01      1.82 o
  -8   4   4      130.99      131.93      3.60 o
  -7   4   4      203.18      169.56      2.94 o
  -6   4   4     3027.53     2987.63     29.67 o
  -5   4   4      987.45      952.24     10.64 o
  -4   4   4     2333.03     2417.14     24.33 o
  -3   4   4     1022.67     1044.95      9.01 o
  -2   4   4     1725.69     2125.59     20.50 o
  -1   4   4     2244.28     2456.75     22.36 o
   0   4   4       46.44       60.88      1.66 o
   1   4   4      833.84      845.95      8.86 o
   2   4   4     2302.72     2373.40     21.04 o
   3   4   4      382.09      293.99      3.52 o
   4   4   4      165.06      147.67      2.78 o
   5   4   4     1502.58     1385.42     15.05 o
   6   4   4       84.57       65.91      2.24 o
   7   4   4     2283.74     2258.60     28.85 o
   8   4   4        0.85        2.36      2.71 o
   9   4   4      573.67      612.11     16.86 o
  10   4   4       54.65       77.28      6.42 o
  11   4   4       44.66       48.97      6.27 o
 -15   5   4      440.74      494.49     10.60 o
 -14   5   4      146.72      156.30      5.76 o
 -13   5   4      345.96      332.08      7.89 o
 -12   5   4      395.25      401.43      7.16 o
 -11   5   4      784.58      735.76     10.37 o
 -10   5   4      932.69      921.02     12.14 o
  -9   5   4     2242.24     2144.35     27.38 o
  -8   5   4      801.52      746.63     10.17 o
  -7   5   4     2210.95     2144.43     24.44 o
  -6   5   4      666.73      595.13      7.08 o
  -5   5   4      991.38      980.97     10.64 o
  -4   5   4     2839.48     3037.68     28.97 o
  -3   5   4     4059.33     4682.82     39.45 o
  -2   5   4     3532.18     3836.68     31.72 o
  -1   5   4     8711.77     9900.67     80.84 o
   0   5   4     1653.35     1632.34     15.66 o
   1   5   4     2346.26     2411.96     22.74 o
   2   5   4     1431.62     1253.46     11.64 o
   3   5   4      379.85      334.95      4.29 o
   4   5   4     1212.64     1091.67     11.45 o
   5   5   4      265.92      231.99      4.37 o
   6   5   4      910.06      920.87     12.96 o
   7   5   4      274.97      267.07      5.45 o
   8   5   4      569.69      621.97      9.98 o
   9   5   4      129.59      143.26      6.54 o
  10   5   4      524.54      585.42     16.82 o
  11   5   4       77.92       79.83      7.08 o
 -14   6   4      310.55      336.69      8.43 o
 -13   6   4      207.68      197.14      5.96 o
 -12   6   4      728.70      730.23     11.33 o
 -11   6   4      494.54      442.82      8.01 o
 -10   6   4      674.54      664.79     10.33 o
  -9   6   4     1196.45     1090.66     15.05 o
  -8   6   4      235.45      222.51      4.83 o
  -7   6   4     2377.75     2333.71     27.85 o
  -6   6   4      338.94      341.87      4.45 o
  -5   6   4     2830.48     2930.39     28.35 o
  -4   6   4     3463.42     3638.15     32.30 o
  -3   6   4     4070.33     4352.13     37.75 o
  -2   6   4     6614.24     7225.90     63.62 o
  -1   6   4     8687.63     9581.97     83.00 o
   0   6   4     1321.85     1385.07     12.84 o
   1   6   4     6380.68     6701.70     61.73 o
   2   6   4      141.82      133.82      2.20 o
   3   6   4     2139.60     2070.59     20.23 o
   4   6   4      855.78      789.98      9.13 o
   5   6   4      888.76      816.25     10.25 o
   6   6   4     1295.48     1213.00     15.20 o
   7   6   4     1155.62     1114.64     14.35 o
   8   6   4      437.44      427.77      7.93 o
   9   6   4     1305.88     1349.26     32.53 o
  10   6   4       36.87       30.63      8.16 o
  11   6   4      552.99      614.20     26.11 o
 -14   7   4      140.09      140.51      6.27 o
 -13   7   4      498.56      539.09     10.60 o
 -12   7   4      291.97      293.87      7.35 o
 -11   7   4       88.89       79.68      3.64 o
 -10   7   4      746.01      737.50     12.22 o
  -9   7   4      294.80      296.58      6.07 o
  -8   7   4      713.02      675.42      9.01 o
  -7   7   4     2336.63     2350.46     28.31 o
  -6   7   4      163.85      149.76      3.67 o
  -5   7   4     3509.34     3787.56     36.40 o
  -4   7   4      418.59      466.72      4.99 o
  -3   7   4     1396.39     1660.19     14.93 o
  -2   7   4     4754.92     5565.56     51.09 o
  -1   7   4      828.19      969.49      9.21 o
   0   7   4     6380.00     7114.85     64.40 o
   1   7   4     1477.23     1591.34     15.20 o
   2   7   4     1220.51     1238.29     13.46 o
   3   7   4      611.64      641.58      7.77 o
   4   7   4      162.82      151.07      3.56 o
   5   7   4       16.48       18.91      2.17 o
   6   7   4      477.21      463.05      7.97 o
   7   7   4       13.49        9.32      2.40 o
   8   7   4      552.44      570.57     10.91 o
   9   7   4      131.88      147.13      8.51 o
  10   7   4       99.11       89.04      7.31 o
  11   7   4       69.81       64.75     10.09 o
 -14   8   4        0.62        1.01      3.21 o
 -13   8   4        3.95        4.87      3.09 o
 -12   8   4       16.58       12.69      3.06 o
 -11   8   4       38.98       34.50      3.48 o
 -10   8   4      373.67      369.06      8.01 o
  -9   8   4     1109.74     1045.95     16.05 o
  -8   8   4     2105.68     2169.37     28.27 o
  -7   8   4     2395.23     2226.54     27.04 o
  -6   8   4     2565.22     2679.41     35.16 o
  -5   8   4      510.51      467.42      6.69 o
  -4   8   4       71.30       64.90      2.24 o
  -3   8   4      211.85      241.00      3.60 o
  -2   8   4      773.71      878.67      9.09 o
  -1   8   4        1.06        2.17      0.93 o
   0   8   4       21.06       17.87      1.24 o
   1   8   4      264.80      225.84      3.64 o
   2   8   4     1510.39     1481.30     16.01 o
   3   8   4      137.06      115.76      3.02 o
   4   8   4     1406.79     1341.87     15.78 o
   5   8   4      142.87      131.04      4.02 o
   6   8   4      154.75      124.00      4.10 o
   7   8   4      258.87      237.32      5.80 o
   8   8   4        2.90        0.58      2.67 o
   9   8   4       96.74       82.50      6.88 o
  10   8   4        0.17        0.15      5.03 o
 -13   9   4       47.94       49.31      3.95 o
 -12   9   4       35.62       34.81      3.91 o
 -11   9   4       42.45       38.75      3.67 o
 -10   9   4        4.92        2.94      3.21 o
  -9   9   4       13.36        7.39      3.09 o
  -8   9   4      170.89      171.69      5.65 o
  -7   9   4       89.30       74.92      3.64 o
  -6   9   4       85.66       81.84      3.25 o
  -5   9   4      215.83      193.35      4.49 o
  -4   9   4        5.11        6.07      1.59 o
  -3   9   4       85.57       71.17      2.44 o
  -2   9   4      409.00      451.13      6.27 o
  -1   9   4       43.56       52.45      1.90 o
   0   9   4      574.36      605.07      7.58 o
   1   9   4       76.64       79.29      2.28 o
   2   9   4      172.26      152.35      3.48 o
   3   9   4       43.02       32.80      2.48 o
   4   9   4      575.85      545.04      8.35 o
   5   9   4      102.79       90.89      3.40 o
   6   9   4       67.50       60.72      3.25 o
   7   9   4      270.73      262.46      6.88 o
   8   9   4      664.71      631.10     11.72 o
   9   9   4       17.82       15.01      5.49 o
  10   9   4       88.87       72.64      7.23 o
 -13  10   4      306.84      336.30     11.14 o
 -12  10   4      215.27      204.99      7.93 o
 -11  10   4      169.11      162.41      6.42 o
 -10  10   4      465.17      433.15     10.29 o
  -9  10   4       54.34       52.60      4.22 o
  -8  10   4      804.82      747.83     13.11 o
  -7  10   4      125.47      129.49      4.76 o
  -6  10   4      809.01      849.63     15.20 o
  -5  10   4     1097.92     1121.30     16.90 o
  -4  10   4     1639.86     1764.54     20.62 o
  -3  10   4     2565.35     2785.39     31.60 o
  -2  10   4     2719.37     2922.34     31.64 o
  -1  10   4     1242.73     1338.78     15.35 o
   0  10   4      778.87      754.75      9.90 o
   1  10   4      933.00      950.26     11.18 o
   2  10   4      132.81      143.07      3.91 o
   3  10   4     1206.11     1168.91     14.23 o
   4  10   4      148.85      159.81      4.99 o
   5  10   4      547.94      501.80      9.71 o
   6  10   4       14.10       11.76      2.75 o
   7  10   4      216.58      222.78      6.54 o
   8  10   4       59.98       61.38      4.49 o
   9  10   4      320.88      314.02     12.88 o
 -12  11   4       75.90       75.61      5.45 o
 -11  11   4      846.29      857.55     16.67 o
 -10  11   4       87.78       78.55      4.99 o
  -9  11   4     1033.75     1000.43     18.14 o
  -8  11   4      794.25      776.02     14.81 o
  -7  11   4     1711.60     1649.51     26.92 o
  -6  11   4     1774.26     1738.82     28.04 o
  -5  11   4     1917.81     1961.72     27.85 o
  -4  11   4      582.96      598.42     10.48 o
  -3  11   4      263.34      291.70      5.99 o
  -2  11   4      258.69      273.41      4.95 o
  -1  11   4        3.69        4.49      1.70 o
   0  11   4      771.08      761.71     10.21 o
   1  11   4      554.51      574.47      8.59 o
   2  11   4      826.35      823.09     12.30 o
   3  11   4     1238.90     1199.08     15.47 o
   4  11   4     1094.55     1110.39     15.94 o
   5  11   4      205.49      205.38      6.50 o
   6  11   4     1254.08     1262.70     22.66 o
   7  11   4       41.52       32.37      4.76 o
   8  11   4      721.76      697.70     16.59 o
 -11  12   4       67.02       62.43      5.22 o
 -10  12   4      353.91      351.11      9.71 o
  -9  12   4       38.26       40.07      4.45 o
  -8  12   4      353.80      366.08      9.51 o
  -7  12   4      362.35      347.67      9.01 o
  -6  12   4      175.94      175.79      5.84 o
  -5  12   4     1908.15     1931.28     27.65 o
  -4  12   4      376.15      361.36      7.85 o
  -3  12   4     2759.25     2923.78     36.94 o
  -2  12   4     1377.39     1392.42     17.60 o
  -1  12   4     1774.04     1918.74     25.41 o
   0  12   4     1564.72     1580.09     19.84 o
   1  12   4     1764.19     1828.59     22.66 o
   2  12   4      348.02      353.24      7.12 o
   3  12   4     2370.08     2301.88     33.53 o
   4  12   4        0.88        0.00      2.82 o
   5  12   4     1247.23     1187.82     21.62 o
   6  12   4        4.20        4.99      3.67 o
   7  12   4      180.17      175.60      8.04 o
   8  12   4       10.90       12.49      8.90 o
 -10  13   4      182.43      204.64      9.59 o
  -9  13   4       13.96        8.01      3.95 o
  -8  13   4        2.25        0.58      3.60 o
  -7  13   4      482.72      465.17     10.87 o
  -6  13   4       19.45       12.18      3.25 o
  -5  13   4      594.55      583.22     10.91 o
  -4  13   4     1433.19     1438.95     21.50 o
  -3  13   4      245.52      260.72      6.85 o
  -2  13   4     2245.90     2336.50     28.81 o
  -1  13   4      175.21      170.92      4.76 o
   0  13   4      366.81      347.05      7.04 o
   1  13   4      291.24      273.10      6.96 o
   2  13   4        1.59        0.00      2.51 o
   3  13   4      270.33      258.06      7.12 o
   4  13   4       78.92       84.28      4.53 o
   5  13   4      187.95      183.76      7.43 o
   6  13   4      450.40      469.31     13.15 o
   7  13   4      110.75      106.52     11.72 o
  -9  14   4      479.94      475.58     11.80 o
  -8  14   4      138.94      135.99      6.27 o
  -7  14   4      116.82      101.18      5.65 o
  -6  14   4        3.19        1.62      3.17 o
  -5  14   4       66.14       66.18      4.18 o
  -4  14   4      219.78      213.50      6.54 o
  -3  14   4      182.34      181.05      6.15 o
  -2  14   4      150.48      149.95      5.11 o
  -1  14   4       41.84       39.76      3.13 o
   0  14   4       29.98       22.63      3.36 o
   1  14   4        6.39        3.33      3.06 o
   2  14   4      200.09      178.57      6.07 o
   3  14   4       43.87       33.73      4.29 o
   4  14   4       27.93       28.04      4.22 o
   5  14   4        0.49        0.00      4.37 o
  -7  15   4      150.20      129.99      6.34 o
  -6  15   4      150.95      144.27      5.65 o
  -5  15   4       97.39       98.20      4.91 o
  -4  15   4      525.46      526.51     10.60 o
  -3  15   4       80.30       81.88      4.49 o
  -2  15   4      261.14      260.72      8.04 o
  -1  15   4       43.41       41.42      3.83 o
   0  15   4        4.56        3.91      3.21 o
   1  15   4        9.69        2.71      3.25 o
   2  15   4       14.59       11.56      3.52 o
   3  15   4       24.62       24.06      4.29 o
   4  15   4      175.23      154.25      7.89 o
  -5  16   4      284.34      297.62      8.24 o
  -4  16   4       23.84       18.60      3.83 o
  -3  16   4      350.84      348.72      8.66 o
  -2  16   4       43.72       44.21      4.68 o
  -1  16   4      443.82      451.91     10.98 o
   0  16   4       84.18       82.58      4.83 o
   1  16   4      522.15      542.41     11.14 o
   2  16   4        3.07        0.00      8.43 o
 -16   1   5       97.86      100.10      5.45 o
 -15   1   5      285.69      323.19      8.35 o
 -14   1   5      161.29      158.15      5.30 o
 -13   1   5       25.28       14.89      2.75 o
 -12   1   5      100.90       97.35      3.60 o
 -11   1   5       10.80        5.99      2.24 o
 -10   1   5        4.34        1.97      1.78 o
  -9   1   5     1213.57     1257.79     14.43 o
  -8   1   5       47.35       44.25      1.51 o
  -7   1   5     3706.49     3978.55     34.73 o
  -6   1   5     1783.54     1714.14     14.66 o
  -5   1   5     1376.92     1424.02     12.65 o
  -4   1   5     4820.36     4885.65     44.09 o
  -3   1   5       21.40       20.92      0.77 o
  -2   1   5      768.68      748.60      6.85 o
  -1   1   5      126.70      132.74      1.93 o
   0   1   5      534.35      500.95      5.18 o
   1   1   5     1226.84     1282.08     13.34 o
   2   1   5      701.24      575.79      6.58 o
   3   1   5     1037.34     1063.36     11.41 o
   4   1   5      545.59      496.97      6.03 o
   5   1   5      258.00      256.55      4.25 o
   6   1   5      413.02      411.88      6.73 o
   7   1   5      116.57      102.26      3.98 o
   8   1   5      204.59      193.73      6.23 o
   9   1   5       85.67       80.76      4.60 o
  10   1   5       38.05       39.76      5.88 o
  11   1   5        7.49        9.44      5.65 o
 -15   2   5        8.31       10.98      3.64 o
 -14   2   5      448.94      495.03      9.21 o
 -13   2   5      244.68      237.05      6.19 o
 -12   2   5      282.82      270.12      6.23 o
 -11   2   5     1276.54     1227.93     15.51 o
 -10   2   5      229.85      205.18      4.68 o
  -9   2   5     2456.91     2233.93     25.95 o
  -8   2   5     1189.05     1185.23     12.49 o
  -7   2   5     1099.38      981.90      9.79 o
  -6   2   5     2828.04     2783.11     25.29 o
  -5   2   5      242.19      183.72      2.44 o
  -4   2   5     1171.58     1123.38      9.28 o
  -3   2   5     3325.59     3309.78     28.35 o
  -2   2   5       99.01       68.73      1.43 o
  -1   2   5     8085.03     8204.55     71.59 o
   0   2   5       16.47        6.58      0.70 o
   1   2   5     3639.51     3543.39     35.31 o
   2   2   5       97.27       95.92      1.97 o
   3   2   5     2163.85     2013.62     19.76 o
   4   2   5      474.03      437.48      5.53 o
   5   2   5     1635.67     1610.18     17.98 o
   6   2   5      890.95      819.61     11.80 o
   7   2   5     1153.16     1140.13     17.25 o
   8   2   5      237.72      225.91      6.69 o
   9   2   5      692.73      757.65     19.92 o
  10   2   5      123.13      127.64      7.77 o
  11   2   5      534.14      609.75     18.22 o
 -15   3   5      128.99      134.71      5.45 o
 -14   3   5      937.20     1001.40     14.97 o
 -13   3   5       72.47       80.53      3.79 o
 -12   3   5     1161.00     1181.09     15.28 o
 -11   3   5      637.92      672.99      9.82 o
 -10   3   5      437.20      419.92      6.81 o
  -9   3   5     2301.26     2217.99     25.84 o
  -8   3   5      393.33      344.54      4.91 o
  -7   3   5     2841.42     2607.86     23.98 o
  -6   3   5     3061.11     2829.06     25.84 o
  -5   3   5     1995.76     2014.28     17.95 o
  -4   3   5    10608.78    11008.35     97.04 o
  -3   3   5      506.25      549.30      5.57 o
  -2   3   5     5535.92     5984.59     50.98 o
  -1   3   5      585.36      638.76      6.38 o
   0   3   5     1597.20     1551.50     14.50 o
   1   3   5      701.43      715.57      7.66 o
   2   3   5     2219.89     2046.34     19.84 o
   3   3   5      115.24       95.84      1.93 o
   4   3   5     2893.01     2683.20     25.57 o
   5   3   5       18.15       17.33      1.74 o
   6   3   5     2060.87     1963.34     25.29 o
   7   3   5       38.01       32.99      2.59 o
   8   3   5     1177.29     1169.37     20.27 o
   9   3   5       48.42       41.31      5.57 o
  10   3   5      706.56      717.23     19.73 o
  11   3   5        0.37        2.05      5.41 o
 -15   4   5        1.97        4.25      3.60 o
 -14   4   5      626.60      639.07     10.91 o
 -13   4   5       19.15       10.75      2.86 o
 -12   4   5     1904.15     1956.11     23.67 o
 -11   4   5      323.28      308.72      5.92 o
 -10   4   5     1462.60     1424.53     17.52 o
  -9   4   5     2163.46     2130.46     24.91 o
  -8   4   5      184.38      151.62      3.52 o
  -7   4   5     1850.69     1805.77     18.49 o
  -6   4   5        4.25        1.28      0.93 o
  -5   4   5       25.89       62.54      1.74 o
  -4   4   5       17.64        7.50      0.81 o
  -3   4   5      693.93     1007.00      8.43 o
  -2   4   5      551.81      736.38      6.61 o
  -1   4   5     1202.43     1048.54      9.75 o
   0   4   5      640.20      794.12      7.12 o
   1   4   5     3965.85     3867.58     33.26 o
   2   4   5       89.22       50.16      1.32 o
   3   4   5     1135.09     1098.13     10.13 o
   4   4   5      223.31      203.06      3.48 o
   5   4   5       36.60       32.64      1.74 o
   6   4   5      166.36      128.68      4.06 o
   7   4   5      204.05      196.75      5.65 o
   8   4   5      793.90      748.48     12.84 o
   9   4   5      811.19      870.24     22.20 o
  10   4   5       61.06       63.93      6.46 o
  11   4   5      444.27      516.34     16.55 o
 -15   5   5        4.03        2.44      3.60 o
 -14   5   5       60.27       52.64      4.18 o
 -13   5   5        7.15        4.33      2.55 o
 -12   5   5       24.95       21.39      2.71 o
 -11   5   5       10.80        7.23      2.20 o
 -10   5   5       75.61       66.22      2.90 o
  -9   5   5        3.62        1.93      1.86 o
  -8   5   5        8.67        5.72      1.74 o
  -7   5   5      209.35      198.76      3.48 o
  -6   5   5       97.00       77.47      1.90 o
  -5   5   5        0.94        0.27      0.73 o
  -4   5   5     1906.40     2113.76     18.45 o
  -3   5   5     2153.70     2548.80     20.42 o
  -2   5   5     6370.16     7163.78     52.45 o
  -1   5   5     1089.92     1279.80     11.06 o
   0   5   5      869.64      888.96      8.93 o
   1   5   5        2.72       -0.81      0.81 o
   2   5   5      492.19      487.88      5.49 o
   3   5   5       11.72       10.75      1.35 o
   4   5   5        2.87        2.82      1.35 o
   5   5   5       47.93       42.55      2.13 o
   6   5   5     1107.80     1106.64     16.98 o
   7   5   5       25.09       11.99      2.75 o
   8   5   5      374.59      375.29      9.09 o
   9   5   5       15.63        6.07      4.87 o
  10   5   5       11.45       10.25      5.30 o
  11   5   5       17.16       28.47      9.28 o
 -15   6   5      219.08      263.28      8.01 o
 -14   6   5       55.05       56.43      4.22 o
 -13   6   5       18.44       17.13      3.29 o
 -12   6   5      243.32      254.42      6.30 o
 -11   6   5      165.94      142.14      4.29 o
 -10   6   5       14.13        9.09      2.09 o
  -9   6   5       89.12       68.46      3.13 o
  -8   6   5        3.30        2.48      1.78 o
  -7   6   5       53.62       51.02      2.01 o
  -6   6   5      147.75      142.45      2.82 o
  -5   6   5      138.35      116.19      2.32 o
  -4   6   5     1035.07     1118.20     10.40 o
  -3   6   5       66.22       68.19      1.47 o
  -2   6   5     2768.96     3058.45     24.64 o
  -1   6   5      108.23      115.10      1.97 o
   0   6   5     3073.60     3360.29     30.01 o
   1   6   5        1.79        2.51      0.89 o
   2   6   5      294.59      293.68      3.91 o
   3   6   5        2.64        0.00      0.93 o
   4   6   5      324.88      306.60      5.30 o
   5   6   5      315.83      284.59      5.45 o
   6   6   5      340.87      349.14      7.43 o
   7   6   5      259.04      260.41      7.66 o
   8   6   5        0.75        0.00      3.40 o
   9   6   5       11.68       10.48      4.99 o
  10   6   5       85.54       61.77      9.71 o
 -14   7   5       38.11       41.93      4.22 o
 -13   7   5      363.12      363.88      8.59 o
 -12   7   5        2.29        1.32      2.75 o
 -11   7   5      394.61      401.05      7.62 o
 -10   7   5      510.59      495.77      8.59 o
  -9   7   5        1.27        1.55      2.09 o
  -8   7   5     3211.11     3224.30     38.41 o
  -7   7   5      112.80      119.51      3.29 o
  -6   7   5     3176.41     3194.40     29.39 o
  -5   7   5       13.31       10.75      1.20 o
  -4   7   5      659.15      637.36      6.46 o
  -3   7   5      711.74      780.01      7.35 o
  -2   7   5      582.00      527.71      5.69 o
  -1   7   5     1235.56     1319.86     12.34 o
   0   7   5     3421.46     3447.43     31.75 o
   1   7   5      949.16      961.36     10.95 o
   2   7   5     4984.10     5049.02     54.54 o
   3   7   5      849.84      865.52     11.64 o
   4   7   5     1903.66     1909.93     23.48 o
   5   7   5      111.14      104.12      3.40 o
   6   7   5      262.24      249.78      6.27 o
   7   7   5       67.47       59.91      4.91 o
   8   7   5      156.97      151.77      7.46 o
   9   7   5        0.03        0.00      4.56 o
  10   7   5      343.42      360.28     19.34 o
 -14   8   5       33.77       24.68      4.10 o
 -13   8   5      288.69      280.72      7.77 o
 -12   8   5      290.48      292.25      7.16 o
 -11   8   5      435.77      430.36      9.01 o
 -10   8   5      411.14      420.96      8.63 o
  -9   8   5       23.46       12.14      2.71 o
  -8   8   5       16.51        9.79      2.05 o
  -7   8   5       25.60       21.27      2.13 o
  -6   8   5      190.64      161.63      3.98 o
  -5   8   5     1631.84     1716.31     18.45 o
  -4   8   5      623.53      661.61      7.50 o
  -3   8   5     4941.71     5584.20     53.53 o
  -2   8   5     2555.40     2727.60     25.60 o
  -1   8   5     2894.44     3250.91     30.32 o
   0   8   5      252.95      266.91      3.79 o
   1   8   5     1196.16     1138.97     11.56 o
   2   8   5      408.25      362.33      5.72 o
   3   8   5     1583.26     1480.41     18.72 o
   4   8   5      486.41      463.74      7.50 o
   5   8   5     2150.94     2113.49     27.46 o
   6   8   5       62.45       51.40      3.09 o
   7   8   5     1289.37     1275.35     27.77 o
   8   8   5       13.35        8.63      5.03 o
   9   8   5      357.00      377.68     13.85 o
 -13   9   5      455.65      481.18      9.36 o
 -12   9   5      464.72      466.60      9.86 o
 -11   9   5      174.53      179.93      7.08 o
 -10   9   5     1087.83     1100.14     19.34 o
  -9   9   5      110.51       94.80      4.64 o
  -8   9   5      851.47      833.46     13.96 o
  -7   9   5      389.73      377.76      7.19 o
  -6   9   5      391.06      375.48      7.08 o
  -5   9   5      856.38      873.10     11.10 o
  -4   9   5      559.98      576.91      7.97 o
  -3   9   5      722.24      783.60     10.09 o
  -2   9   5     1029.65     1085.63     11.68 o
  -1   9   5       71.72       70.55      2.13 o
   0   9   5      943.17      944.73      9.82 o
   1   9   5      179.97      187.70      3.56 o
   2   9   5     1242.69     1253.69     14.97 o
   3   9   5      205.22      194.78      4.68 o
   4   9   5     1468.09     1473.96     18.91 o
   5   9   5        0.12        0.12      2.24 o
   6   9   5      783.99      739.43     12.72 o
   7   9   5        0.11        0.00      3.71 o
   8   9   5      254.46      236.32     11.02 o
   9   9   5      181.41      198.69     10.71 o
 -13  10   5       70.39       70.08      4.80 o
 -12  10   5       60.71       55.77      4.80 o
 -11  10   5       58.06       50.47      4.45 o
 -10  10   5      110.32       99.71      5.14 o
  -9  10   5      249.83      224.41      7.27 o
  -8  10   5      111.43      100.83      4.29 o
  -7  10   5      654.58      635.55     11.45 o
  -6  10   5       12.27       11.53      2.59 o
  -5  10   5      358.75      390.41      6.73 o
  -4  10   5        3.97        4.64      1.74 o
  -3  10   5       49.73       55.31      2.44 o
  -2  10   5      113.20      131.93      3.36 o
  -1  10   5      133.68      128.22      3.36 o
   0  10   5      232.76      227.19      3.98 o
   1  10   5      961.17      953.71     11.68 o
   2  10   5       10.19        5.38      2.24 o
   3  10   5     1318.62     1252.10     19.18 o
   4  10   5      592.38      582.21     10.71 o
   5  10   5      863.32      833.07     12.72 o
   6  10   5      332.15      322.61      7.70 o
   7  10   5      310.81      308.45      9.98 o
   8  10   5        0.82        0.00      5.14 o
 -12  11   5        4.24        1.82      4.18 o
 -11  11   5        2.43        0.58      3.71 o
 -10  11   5      142.15      128.87      5.80 o
  -9  11   5        9.50        6.50      3.40 o
  -8  11   5       13.73        9.51      3.44 o
  -7  11   5        7.86        5.07      3.13 o
  -6  11   5      348.62      352.93      8.63 o
  -5  11   5       30.65       19.76      2.78 o
  -4  11   5      334.44      371.65      7.39 o
  -3  11   5      110.69      114.21      3.52 o
  -2  11   5       59.78       52.72      2.36 o
  -1  11   5       10.82       14.16      1.90 o
   0  11   5        4.67        2.13      1.86 o
   1  11   5       37.68       35.85      2.40 o
   2  11   5      638.63      621.82      9.32 o
   3  11   5      108.68      106.63      4.45 o
   4  11   5      240.61      221.58      6.42 o
   5  11   5       83.04       71.40      4.80 o
   6  11   5       45.90       53.61      5.07 o
   7  11   5       29.00       35.51      6.30 o
 -11  12   5       64.50       44.75      4.95 o
 -10  12   5        8.39        6.54      3.83 o
  -9  12   5      182.08      154.67      6.77 o
  -8  12   5      209.56      209.90      7.43 o
  -7  12   5      316.39      299.01      8.47 o
  -6  12   5      164.20      177.14      5.92 o
  -5  12   5      629.60      637.17     11.33 o
  -4  12   5        3.30        0.58      2.55 o
  -3  12   5      455.69      467.61      8.24 o
  -2  12   5      217.47      189.05      4.76 o
  -1  12   5      106.03      107.79      3.36 o
   0  12   5      236.41      210.87      4.99 o
   1  12   5      143.87      134.52      4.18 o
   2  12   5        2.64        1.51      2.44 o
   3  12   5      258.83      238.76      6.69 o
   4  12   5       51.52       40.15      4.33 o
   5  12   5      295.72      288.18      8.66 o
   6  12   5       39.52       37.59      5.14 o
   7  12   5      428.00      457.13     16.28 o
 -10  13   5      763.79      738.70     18.06 o
  -9  13   5       61.08       49.04      4.72 o
  -8  13   5     1361.67     1353.48     23.52 o
  -7  13   5      161.32      156.64      6.42 o
  -6  13   5     1049.36     1054.62     16.94 o
  -5  13   5       73.31       72.83      4.10 o
  -4  13   5      647.86      658.83     11.68 o
  -3  13   5        3.40        7.19      2.51 o
  -2  13   5     1212.31     1283.93     16.63 o
  -1  13   5       14.99       24.95      2.78 o
   0  13   5     1425.30     1470.47     20.11 o
   1  13   5      172.43      185.88      5.07 o
   2  13   5      635.47      621.35     11.64 o
   3  13   5       61.58       53.88      4.60 o
   4  13   5      402.57      416.52     10.60 o
   5  13   5       12.78        4.33      4.33 o
   6  13   5      504.52      506.13     13.96 o
  -9  14   5        5.24        2.75      4.22 o
  -8  14   5      340.41      331.77      9.59 o
  -7  14   5      320.93      316.81      9.24 o
  -6  14   5      474.77      505.51     10.33 o
  -5  14   5     1559.24     1513.60     22.86 o
  -4  14   5      183.89      200.70      6.50 o
  -3  14   5     1740.69     1781.21     29.43 o
  -2  14   5      118.76      109.92      4.45 o
  -1  14   5      819.11      897.97     13.61 o
   0  14   5      106.87      106.09      4.10 o
   1  14   5      485.73      505.28     11.37 o
   2  14   5        6.65        4.25      3.52 o
   3  14   5      426.51      400.27     10.71 o
   4  14   5       13.85       13.42      4.80 o
  -7  15   5       49.46       54.38      5.11 o
  -6  15   5      586.68      578.07     11.53 o
  -5  15   5      262.59      263.82      7.58 o
  -4  15   5      244.02      256.39      7.35 o
  -3  15   5      293.92      300.95      7.77 o
  -2  15   5      617.51      634.58     11.84 o
  -1  15   5      174.89      175.48      6.19 o
   0  15   5     1424.11     1457.67     22.32 o
   1  15   5      283.99      297.16      8.78 o
   2  15   5      660.48      719.67     17.33 o
   3  15   5      217.30      221.51      9.67 o
  -4  16   5       18.58       13.31      3.71 o
  -3  16   5      107.60      124.08      5.96 o
  -2  16   5      386.56      357.15      9.75 o
  -1  16   5      121.71      135.99      5.65 o
   0  16   5      774.85      726.24     15.05 o
 -16   0   6       90.93      104.58      8.39 o
 -15   0   6      101.62      100.91      6.58 o
 -14   0   6      202.45      190.68      7.19 o
 -13   0   6      490.34      490.04     11.06 o
 -12   0   6      803.08      746.51     14.19 o
 -11   0   6     1470.74     1423.64     23.52 o
 -10   0   6     1592.17     1492.37     21.78 o
  -9   0   6      960.95      899.71     13.81 o
  -8   0   6      582.92      541.17      8.74 o
  -7   0   6     1520.58     1433.03     18.64 o
  -6   0   6       83.75       76.70      2.17 o
  -5   0   6     7891.47     7701.40     88.88 o
  -4   0   6      358.91      296.08      4.56 o
  -3   0   6    17519.52    17520.38    201.43 o
  -2   0   6     2345.32     2212.96     26.42 o
  -1   0   6    10765.40    10821.31    150.11 o
   0   0   6     3431.49     3857.22     54.30 o
   1   0   6     3866.61     3709.85     47.96 o
   2   0   6     4723.55     4998.97     70.20 o
   3   0   6     2410.77     2404.26     34.73 o
   4   0   6      298.46      267.69      5.80 o
   5   0   6      790.75      823.87     13.46 o
   6   0   6     2522.54     2538.39     46.30 o
   7   0   6      290.19      300.99      8.90 o
   8   0   6       16.93       11.99      4.53 o
   9   0   6     1046.98     1146.94     39.45 o
  10   0   6      797.02      881.57     32.84 o
 -16   1   6      196.67      218.99      7.58 o
 -15   1   6       90.95       89.19      4.83 o
 -14   1   6      451.21      465.48      8.51 o
 -13   1   6      504.27      492.87      8.43 o
 -12   1   6      199.38      192.19      4.80 o
 -11   1   6      382.36      348.37      5.69 o
 -10   1   6      680.32      673.57      8.01 o
  -9   1   6       57.29       41.89      1.90 o
  -8   1   6     5389.92     5321.46     47.50 o
  -7   1   6       48.03       38.91      1.20 o
  -6   1   6     8240.27     8262.18     70.47 o
  -5   1   6      147.54      146.78      2.24 o
  -4   1   6      995.83      926.17      8.20 o
  -3   1   6       16.72       23.55      0.89 o
  -2   1   6      443.30      391.84      4.10 o
  -1   1   6      204.65      244.05      3.17 o
   0   1   6     9339.80     9376.75     84.16 o
   1   1   6      869.30      871.05      9.48 o
   2   1   6     9979.83    10150.25     99.67 o
   3   1   6       13.06       16.52      1.32 o
   4   1   6     3043.89     3148.57     31.87 o
   5   1   6      682.70      649.24      8.35 o
   6   1   6      709.81      738.27     11.22 o
   7   1   6      233.17      229.09      5.99 o
   8   1   6      290.80      296.73      7.81 o
   9   1   6       25.80       25.57      5.26 o
  10   1   6      269.57      312.32     12.61 o
 -16   2   6      136.63      179.54      6.81 o
 -15   2   6       72.12       70.04      4.53 o
 -14   2   6       17.87        8.93      2.75 o
 -13   2   6      744.09      684.98     11.06 o
 -12   2   6     1199.21     1154.48     16.09 o
 -11   2   6     1466.91     1384.77     16.32 o
 -10   2   6     1802.15     1673.38     19.11 o
  -9   2   6      811.49      816.63      9.59 o
  -8   2   6      246.15      217.10      3.36 o
  -7   2   6      570.49      594.51      6.19 o
  -6   2   6      133.33      143.38      2.44 o
  -5   2   6     2176.26     2134.18     17.83 o
  -4   2   6      331.08      313.91      3.17 o
  -3   2   6     2974.00     3064.02     26.80 o
  -2   2   6     1055.50     1084.82      9.94 o
  -1   2   6      789.47      790.53      8.16 o
   0   2   6      155.02      159.31      2.32 o
   1   2   6      805.27      760.36      8.01 o
   2   2   6       18.64        6.73      1.04 o
   3   2   6      501.16      478.25      5.65 o
   4   2   6      274.77      254.92      4.33 o
   5   2   6        1.96        0.81      1.55 o
   6   2   6      170.33      138.93      4.29 o
   7   2   6      102.20       81.84      3.75 o
   8   2   6        3.49        0.70      2.78 o
   9   2   6       53.13       71.63      6.46 o
  10   2   6        2.42        0.31      5.34 o
 -15   3   6       35.87       28.97      4.02 o
 -14   3   6       37.80       42.24      3.60 o
 -13   3   6        3.27        4.99      2.75 o
 -12   3   6       75.66       77.24      3.29 o
 -11   3   6        6.93        2.48      2.09 o
 -10   3   6       45.24       45.33      2.55 o
  -9   3   6       27.96       24.37      2.09 o
  -8   3   6       89.92       98.86      2.13 o
  -7   3   6        0.44        0.62      0.81 o
  -6   3   6      475.97      441.39      4.68 o
  -5   3   6      521.81      573.59      5.41 o
  -4   3   6      263.08      248.15      2.98 o
  -3   3   6     2051.47     2254.00     19.03 o
  -2   3   6      406.39      456.70      4.68 o
  -1   3   6       35.35       28.97      1.01 o
   0   3   6        4.94        6.81      0.81 o
   1   3   6      740.23      757.30      8.39 o
   2   3   6      199.52      202.24      3.06 o
   3   3   6       23.79       24.99      1.43 o
   4   3   6        6.99       14.85      1.59 o
   5   3   6      163.72      151.73      3.91 o
   6   3   6       11.66        7.74      2.17 o
   7   3   6       26.89       26.76      3.40 o
   8   3   6      108.87      117.23      6.15 o
   9   3   6       12.82        9.79      5.11 o
  10   3   6      112.06      122.61      8.04 o
 -15   4   6      117.22      123.42      5.45 o
 -14   4   6      409.20      424.60      8.51 o
 -13   4   6       19.53       21.35      2.82 o
 -12   4   6      274.50      264.17      5.76 o
 -11   4   6      541.34      527.33      8.24 o
 -10   4   6       45.19       33.03      2.40 o
  -9   4   6     2904.16     2755.22     31.72 o
  -8   4   6      235.62      230.79      3.67 o
  -7   4   6     1852.55     1608.55     16.01 o
  -6   4   6      694.86      733.17      7.97 o
  -5   4   6      197.86      286.56      3.56 o
  -4   4   6      418.84      457.48      4.49 o
  -3   4   6       84.28      107.21      1.82 o
  -2   4   6     1002.74     1159.39     10.09 o
  -1   4   6     3187.52     3176.38     26.49 o
   0   4   6     1179.51     1316.81     11.45 o
   1   4   6     2671.90     2502.89     21.85 o
   2   4   6        0.00        0.19      0.89 o
   3   4   6      654.13      579.31      7.85 o
   4   4   6      779.49      836.59     10.75 o
   5   4   6      422.71      418.41      6.54 o
   6   4   6      428.52      482.15      9.09 o
   7   4   6      665.27      712.67     12.34 o
   8   4   6       12.87       14.27      4.06 o
   9   4   6      455.78      494.57     15.47 o
  10   4   6        2.05        0.00      5.38 o
 -15   5   6      100.41      114.33      5.38 o
 -14   5   6      190.60      203.98      6.07 o
 -13   5   6       45.11       39.06      3.09 o
 -12   5   6     1032.60     1024.29     13.73 o
 -11   5   6        9.61       10.02      2.28 o
 -10   5   6     1279.24     1227.23     15.47 o
  -9   5   6      733.33      668.58      9.36 o
  -8   5   6      509.14      461.54      7.19 o
  -7   5   6      365.25      295.65      4.14 o
  -6   5   6     1401.23     1308.80     13.00 o
  -5   5   6      412.10      430.83      4.64 o
  -4   5   6     7342.31     7503.33     60.84 o
  -3   5   6      546.49      559.24      5.65 o
  -2   5   6     6453.28     6397.43     51.98 o
  -1   5   6      110.23      101.22      1.86 o
   0   5   6     1544.86     1526.02     13.61 o
   1   5   6      133.62      131.04      2.51 o
   2   5   6     1690.53     1667.26     16.21 o
   3   5   6       45.75       46.68      1.93 o
   4   5   6     3897.82     3778.35     46.10 o
   5   5   6      251.31      252.29      5.38 o
   6   5   6     3183.80     3208.13     44.59 o
   7   5   6      247.46      260.53      7.58 o
   8   5   6     1030.35     1092.87     19.73 o
   9   5   6       73.81       82.69      6.88 o
  10   5   6      295.38      325.16     13.03 o
 -15   6   6      723.44      816.79     14.39 o
 -14   6   6       16.69       21.93      3.44 o
 -13   6   6     1257.15     1337.66     18.53 o
 -12   6   6        6.70        5.80      2.48 o
 -11   6   6     1484.41     1499.13     18.68 o
 -10   6   6       96.02       78.40      3.13 o
  -9   6   6     1355.93     1278.25     17.33 o
  -8   6   6      989.00      961.67     11.76 o
  -7   6   6     1562.15     1491.82     15.24 o
  -6   6   6     1799.39     1746.28     16.05 o
  -5   6   6     4083.45     4259.07     36.47 o
  -4   6   6       90.14       61.57      2.59 o
  -3   6   6    11377.56    12354.63     96.07 o
  -2   6   6      538.21      609.48      5.84 o
  -1   6   6    10828.20    11713.82     96.65 o
   0   6   6      117.57      113.98      2.32 o
   1   6   6     1383.85     1341.37     12.72 o
   2   6   6     1730.65     1653.81     18.02 o
   3   6   6       64.67       55.62      2.20 o
   4   6   6      721.08      664.13      9.94 o
   5   6   6     1189.56     1219.65     19.57 o
   6   6   6       34.91       36.05      3.60 o
   7   6   6     2287.81     2390.30     45.64 o
   8   6   6        5.54        0.23      3.64 o
   9   6   6      437.66      448.62     21.35 o
 -14   7   6      338.33      362.02      8.82 o
 -13   7   6       41.90       37.98      3.60 o
 -12   7   6      561.24      564.34      9.71 o
 -11   7   6        0.60        0.04      2.24 o
 -10   7   6     1204.45     1140.63     16.01 o
  -9   7   6        2.27        0.15      2.05 o
  -8   7   6     1638.96     1558.19     19.57 o
  -7   7   6        3.82        1.39      1.55 o
  -6   7   6     1958.83     2000.24     18.91 o
  -5   7   6        5.69        7.89      1.12 o
  -4   7   6     2996.12     3135.61     25.64 o
  -3   7   6      165.23      196.60      3.13 o
  -2   7   6     1859.76     1914.99     16.90 o
  -1   7   6      164.08      148.33      2.55 o
   0   7   6     1290.09     1218.84     12.26 o
   1   7   6       52.06       33.19      1.90 o
   2   7   6     2708.11     2661.78     32.91 o
   3   7   6      174.61      154.48      3.98 o
   4   7   6     2136.40     2126.21     28.74 o
   5   7   6      155.33      159.54      5.92 o
   6   7   6      362.95      378.54      9.32 o
   7   7   6        0.29        2.51      3.64 o
   8   7   6       72.29       74.38      6.65 o
   9   7   6        2.97        0.19      4.99 o
 -14   8   6        6.43        3.36      3.60 o
 -13   8   6      155.98      164.07      6.11 o
 -12   8   6       79.32       78.36      4.33 o
 -11   8   6      231.60      220.58      6.65 o
 -10   8   6        0.09        0.00      2.63 o
  -9   8   6      340.79      313.83      6.54 o
  -8   8   6       53.30       59.02      2.48 o
  -7   8   6      347.48      329.69      5.45 o
  -6   8   6       28.77       30.56      1.82 o
  -5   8   6        3.18        3.21      1.24 o
  -4   8   6      102.61      112.59      2.55 o
  -3   8   6        6.67        5.96      1.32 o
  -2   8   6      117.40      118.12      2.48 o
  -1   8   6      614.66      677.55      7.39 o
   0   8   6      188.17      165.77      3.25 o
   1   8   6      782.21      814.62     10.37 o
   2   8   6       44.06       37.01      2.55 o
   3   8   6        9.18        8.35      2.09 o
   4   8   6        6.31        0.00      1.74 o
   5   8   6      117.13      108.92      4.87 o
   6   8   6        1.15        0.39      3.67 o
   7   8   6        0.74        3.33      3.83 o
   8   8   6       50.53       63.08      6.61 o
   9   8   6      134.62      148.95      9.32 o
 -13   9   6       11.37       12.65      3.64 o
 -12   9   6       39.96       32.84      3.75 o
 -11   9   6       18.71       21.89      3.79 o
 -10   9   6       47.85       43.28      4.02 o
  -9   9   6       68.26       67.26      4.14 o
  -8   9   6       18.33       14.04      2.44 o
  -7   9   6      106.92       97.12      3.60 o
  -6   9   6      188.34      167.01      4.72 o
  -5   9   6      395.11      398.22      6.73 o
  -4   9   6     1189.26     1216.48     14.70 o
  -3   9   6      121.08      144.31      3.36 o
  -2   9   6     1209.44     1296.31     13.73 o
  -1   9   6     1116.72     1144.04     11.64 o
   0   9   6       86.46       88.15      2.44 o
   1   9   6      207.37      215.43      4.41 o
   2   9   6        6.12        1.20      1.93 o
   3   9   6      170.10      149.95      4.76 o
   4   9   6       33.02       39.68      2.90 o
   5   9   6      193.52      183.79      6.81 o
   6   9   6      212.44      208.59      8.55 o
   7   9   6        6.80        3.67      4.80 o
   8   9   6      208.19      223.75     11.26 o
 -13  10   6      277.54      289.38      9.13 o
 -12  10   6      105.44      113.94      5.84 o
 -11  10   6      381.08      371.42      9.67 o
 -10  10   6        0.59        0.00      3.21 o
  -9  10   6      688.96      664.52     13.27 o
  -8  10   6      165.01      148.06      6.19 o
  -7  10   6     1519.82     1509.62     24.71 o
  -6  10   6       25.20       28.39      2.90 o
  -5  10   6     1128.25     1208.16     16.71 o
  -4  10   6      936.96      975.64     12.84 o
  -3  10   6       19.83       35.20      2.28 o
  -2  10   6      496.94      483.62      6.96 o
  -1  10   6        5.52        1.47      1.62 o
   0  10   6       15.56       17.83      2.01 o
   1  10   6     1103.98     1146.71     16.17 o
   2  10   6        1.35        0.00      2.09 o
   3  10   6     2212.94     2234.39     32.26 o
   4  10   6       71.09       64.09      3.48 o
   5  10   6      896.17      886.91     16.75 o
   6  10   6      310.86      292.09     11.91 o
   7  10   6      254.14      235.00     11.26 o
 -12  11   6      845.12      890.31     20.42 o
 -11  11   6       15.67       12.30      4.10 o
 -10  11   6     1529.30     1528.37     30.32 o
  -9  11   6        5.43        3.06      3.36 o
  -8  11   6     1543.34     1563.53     25.88 o
  -7  11   6       21.57       16.86      3.40 o
  -6  11   6     1273.22     1261.85     21.23 o
  -5  11   6      177.17      166.00      5.41 o
  -4  11   6     1555.10     1588.94     19.80 o
  -3  11   6      271.78      283.43      6.03 o
  -2  11   6     1666.09     1711.82     19.88 o
  -1  11   6       48.76       47.50      2.40 o
   0  11   6      954.98      967.32     14.19 o
   1  11   6      143.71      149.14      5.18 o
   2  11   6      716.90      768.48     11.99 o
   3  11   6      181.01      168.79      5.22 o
   4  11   6      886.31      927.72     17.60 o
   5  11   6       51.45       54.88      6.38 o
   6  11   6      766.51      813.62     33.84 o
   7  11   6      177.73      216.36     16.59 o
 -11  12   6      201.68      208.47      8.01 o
 -10  12   6       25.99       20.62      4.22 o
  -9  12   6      553.38      534.21     11.95 o
  -8  12   6       91.82       93.99      5.11 o
  -7  12   6     1126.14     1143.96     20.03 o
  -6  12   6      160.83      165.58      6.58 o
  -5  12   6     1293.95     1360.01     20.42 o
  -4  12   6      167.27      179.27      5.18 o
  -3  12   6      759.57      846.61     12.92 o
  -2  12   6      295.13      320.98      5.69 o
  -1  12   6      488.34      511.12      8.12 o
   0  12   6      213.35      200.04      5.41 o
   1  12   6      802.53      804.61     13.85 o
   2  12   6       10.73        4.76      2.78 o
   3  12   6     1093.98     1080.41     20.00 o
   4  12   6        8.95        5.53      3.64 o
   5  12   6      894.67      930.15     25.14 o
   6  12   6        1.19        5.69      8.32 o
 -10  13   6        1.18        2.59      4.06 o
  -9  13   6        2.60        1.82      3.75 o
  -8  13   6       32.39       31.83      4.25 o
  -7  13   6       12.56       11.80      3.71 o
  -6  13   6      344.81      342.60      8.12 o
  -5  13   6        2.07        0.00      2.75 o
  -4  13   6      364.74      373.93      8.24 o
  -3  13   6        6.00       10.83      2.67 o
  -2  13   6      479.61      478.01      8.59 o
  -1  13   6       90.15      101.06      4.02 o
   0  13   6      602.40      614.31     10.40 o
   1  13   6       33.67       32.10      3.44 o
   2  13   6      226.75      234.46      7.89 o
   3  13   6        0.76        0.00      3.44 o
   4  13   6       91.17       83.54      6.07 o
   5  13   6        1.26        0.00      5.72 o
  -9  14   6        1.74        1.12      5.49 o
  -8  14   6      157.42      144.96      6.38 o
  -7  14   6       77.65       90.54      5.34 o
  -6  14   6      150.49      148.83      5.57 o
  -5  14   6       12.62       19.26      3.40 o
  -4  14   6        7.25        5.53      3.06 o
  -3  14   6      144.24      159.70      5.26 o
  -2  14   6       48.72       40.30      3.64 o
  -1  14   6       39.33       38.45      4.10 o
   0  14   6       99.97       99.36      6.23 o
   1  14   6       58.56       69.08      5.65 o
   2  14   6       15.67        3.17      3.79 o
   3  14   6        4.82        4.25      4.56 o
  -7  15   6       40.11       51.02      4.95 o
  -6  15   6        7.05        1.32      3.44 o
  -5  15   6       96.87       94.76      4.83 o
  -4  15   6       16.13       14.39      3.52 o
  -3  15   6       53.84       42.97      4.41 o
  -2  15   6      416.99      438.99      9.48 o
  -1  15   6       23.71       15.86      4.02 o
   0  15   6      741.38      774.17     18.06 o
   1  15   6      107.91      113.98      6.92 o
   2  15   6      174.07      174.09     13.81 o
 -16   1   7      230.75      268.30      8.24 o
 -15   1   7       20.21       28.27      3.87 o
 -14   1   7      364.56      383.95      7.50 o
 -13   1   7        0.32        1.47      2.28 o
 -12   1   7       60.33       56.31      2.82 o
 -11   1   7       92.76       79.79      2.75 o
 -10   1   7       57.15       57.90      2.32 o
  -9   1   7      362.85      319.36      4.72 o
  -8   1   7     1089.38     1107.91     10.44 o
  -7   1   7       75.09       73.22      1.86 o
  -6   1   7     3186.09     3217.49     28.00 o
  -5   1   7       47.14       38.45      1.04 o
  -4   1   7     4270.46     4334.18     34.46 o
  -3   1   7       54.65       60.88      1.59 o
  -2   1   7     3499.00     3355.03     29.05 o
  -1   1   7      695.76      732.78      7.74 o
   0   1   7     2085.95     2122.92     20.69 o
   1   1   7      463.01      472.52      5.26 o
   2   1   7     1106.03     1145.78     12.38 o
   3   1   7       78.13       78.21      2.28 o
   4   1   7      657.99      614.85      7.54 o
   5   1   7        2.54        0.43      1.62 o
   6   1   7      942.65      909.92     13.46 o
   7   1   7        0.85        3.02      2.63 o
   8   1   7      437.95      435.31     11.37 o
   9   1   7       16.53       18.72      5.61 o
  10   1   7       29.24       16.75      6.34 o
 -16   2   7        6.74        8.43      3.87 o
 -15   2   7      126.35      149.57      5.65 o
 -14   2   7        1.89        1.51      2.51 o
 -13   2   7       35.51       40.34      2.98 o
 -12   2   7       55.48       50.36      2.71 o
 -11   2   7     1336.21     1335.41     16.05 o
 -10   2   7      733.23      720.02      8.90 o
  -9   2   7     4028.29     4026.00     40.92 o
  -8   2   7      343.13      335.45      4.29 o
  -7   2   7     3882.94     3824.96     34.54 o
  -6   2   7      839.35      833.73      7.58 o
  -5   2   7     3933.04     3845.38     29.51 o
  -4   2   7     1835.98     1918.90     15.70 o
  -3   2   7     7557.46     7807.45     66.33 o
  -2   2   7       42.61       53.14      1.39 o
  -1   2   7     5764.93     5906.27     55.58 o
   0   2   7       56.32       55.04      1.47 o
   1   2   7     2086.20     2049.67     19.18 o
   2   2   7      363.87      319.17      4.49 o
   3   2   7      977.48      929.69      9.94 o
   4   2   7      306.32      276.58      4.72 o
   5   2   7     1053.92     1008.71     13.46 o
   6   2   7      222.46      212.96      5.80 o
   7   2   7     1241.59     1230.17     18.91 o
   8   2   7      251.04      229.47      8.70 o
   9   2   7      492.86      473.60     15.35 o
  10   2   7       89.23       84.47      7.81 o
 -16   3   7      454.88      532.01     11.26 o
 -15   3   7      249.62      260.65      7.70 o
 -14   3   7      927.09      997.06     14.00 o
 -13   3   7      166.28      153.51      4.68 o
 -12   3   7      881.21      898.75     11.64 o
 -11   3   7       22.73       20.42      2.20 o
 -10   3   7      803.26      781.98     10.09 o
  -9   3   7       24.04       27.65      1.70 o
  -8   3   7     1428.79     1307.06     13.27 o
  -7   3   7      334.24      341.87      4.06 o
  -6   3   7     2273.14     2080.26     17.56 o
  -5   3   7      460.59      471.36      4.53 o
  -4   3   7     1752.39     1623.71     12.84 o
  -3   3   7       48.20       50.09      1.32 o
  -2   3   7     1879.43     1710.74     15.43 o
  -1   3   7      154.35      142.68      2.32 o
   0   3   7     2501.00     2276.16     21.16 o
   1   3   7      191.63      178.03      2.90 o
   2   3   7     1826.63     1671.94     16.63 o
   3   3   7      768.98      728.41      8.55 o
   4   3   7      848.72      813.77     10.67 o
   5   3   7     1087.66     1079.76     14.31 o
   6   3   7      409.77      429.47      7.74 o
   7   3   7      693.75      695.96     16.05 o
   8   3   7      219.38      230.05      8.82 o
   9   3   7      296.03      308.95     12.42 o
 -15   4   7       82.79       85.67      4.87 o
 -14   4   7        0.70        0.54      2.90 o
 -13   4   7      966.89      997.49     13.15 o
 -12   4   7      306.48      306.79      5.84 o
 -11   4   7     1167.77     1160.75     14.16 o
 -10   4   7      604.21      569.06      8.01 o
  -9   4   7      276.22      248.81      4.41 o
  -8   4   7       80.03       55.08      1.66 o
  -7   4   7      350.26      318.82      3.91 o
  -6   4   7      130.39      147.52      2.51 o
  -5   4   7     3367.42     3251.57     27.96 o
  -4   4   7      561.33      630.02      6.73 o
  -3   4   7     6963.42     7038.00     58.44 o
  -2   4   7      872.85      924.47      8.70 o
  -1   4   7     4025.95     4001.56     34.31 o
   0   4   7      158.96      167.51      2.44 o
   1   4   7      798.83      727.52      7.85 o
   2   4   7        0.34        0.66      1.20 o
   3   4   7      222.88      210.87      4.29 o
   4   4   7       11.61        7.00      1.90 o
   5   4   7      230.06      212.73      5.41 o
   6   4   7      122.72      121.14      4.72 o
   7   4   7      327.53      349.10      8.82 o
   8   4   7      238.43      248.66      9.21 o
   9   4   7      417.20      485.71     15.66 o
 -15   5   7      272.46      301.26      8.39 o
 -14   5   7      234.84      231.87      6.07 o
 -13   5   7       13.84       10.56      2.75 o
 -12   5   7       13.65       18.45      2.78 o
 -11   5   7       53.64       40.42      2.78 o
 -10   5   7      565.98      524.31      7.66 o
  -9   5   7       50.97       38.72      2.05 o
  -8   5   7     1167.09     1145.31     10.83 o
  -7   5   7       96.20       97.27      2.32 o
  -6   5   7       20.68       21.70      1.28 o
  -5   5   7      835.01      853.80      7.81 o
  -4   5   7      657.57      626.96      6.03 o
  -3   5   7      185.90      197.10      2.55 o
  -2   5   7      242.87      218.80      2.94 o
  -1   5   7      342.70      345.70      3.91 o
   0   5   7       76.63       61.26      1.59 o
   1   5   7      837.95      880.34      8.82 o
   2   5   7       77.70       70.12      2.51 o
   3   5   7       46.40       42.39      2.44 o
   4   5   7       11.42        8.55      2.13 o
   5   5   7       94.68       90.12      3.75 o
   6   5   7      222.81      196.64      5.99 o
   7   5   7        2.88        0.00      3.17 o
   8   5   7        0.38        2.17      4.80 o
   9   5   7       88.29       86.29     10.64 o
 -15   6   7      242.16      241.58      7.77 o
 -14   6   7        3.08        3.13      3.09 o
 -13   6   7      491.39      495.77      8.55 o
 -12   6   7        0.22        0.73      2.40 o
 -11   6   7      377.65      395.51      7.00 o
 -10   6   7      456.76      425.57      7.23 o
  -9   6   7      626.84      596.33      8.12 o
  -8   6   7     1656.72     1585.15     17.37 o
  -7   6   7     1279.61     1230.52     12.03 o
  -6   6   7      181.85      148.91      2.71 o
  -5   6   7      519.24      570.34      5.69 o
  -4   6   7     1572.41     1810.68     15.43 o
  -3   6   7       75.67       57.24      1.66 o
  -2   6   7     1249.13     1479.02     14.47 o
  -1   6   7       18.85       11.41      1.16 o
   0   6   7      433.86      394.16      4.87 o
   1   6   7     2854.37     2757.50     25.14 o
   2   6   7      775.72      752.70     10.79 o
   3   6   7     2866.15     2744.43     34.11 o
   4   6   7        3.62        0.85      2.28 o
   5   6   7      167.85      161.79      6.11 o
   6   6   7      201.78      182.05      7.93 o
   7   6   7       30.55       28.47      4.56 o
   8   6   7        3.33        0.00      4.76 o
   9   6   7       99.73      108.37     11.56 o
 -14   7   7      307.62      309.07      7.50 o
 -13   7   7      101.86      107.21      4.45 o
 -12   7   7     1381.14     1419.50     19.69 o
 -11   7   7      146.04      147.86      4.56 o
 -10   7   7      570.84      590.10      9.75 o
  -9   7   7       85.05       69.39      3.21 o
  -8   7   7        3.65        4.91      1.59 o
  -7   7   7        7.75        8.43      1.35 o
  -6   7   7      207.26      212.80      3.36 o
  -5   7   7       24.06       17.44      1.28 o
  -4   7   7     1675.64     1611.26     13.96 o
  -3   7   7       40.66       41.62      1.55 o
  -2   7   7     1219.88     1173.74     11.41 o
  -1   7   7      274.49      279.17      4.22 o
   0   7   7      350.60      339.01      5.07 o
   1   7   7      188.08      198.65      3.95 o
   2   7   7      461.52      461.38      8.47 o
   3   7   7        2.29        0.62      2.28 o
   4   7   7      466.31      450.67      9.32 o
   5   7   7        5.43        1.62      3.02 o
   6   7   7      103.77      103.73      5.96 o
   7   7   7       68.44       85.86      7.00 o
   8   7   7       84.96       89.04      7.46 o
 -14   8   7      226.78      228.97      7.46 o
 -13   8   7      447.51      458.64      9.82 o
 -12   8   7        7.74        4.76      3.13 o
 -11   8   7      319.11      333.21      7.12 o
 -10   8   7      422.06      422.74      8.01 o
  -9   8   7     1268.93     1267.57     16.01 o
  -8   8   7      124.35      115.53      3.40 o
  -7   8   7     2306.13     2292.29     26.26 o
  -6   8   7      289.30      285.48      4.76 o
  -5   8   7      690.78      680.72      7.89 o
  -4   8   7       87.09       92.40      2.32 o
  -3   8   7      116.32      117.23      2.59 o
  -2   8   7      180.52      171.15      3.21 o
  -1   8   7     1237.68     1288.96     14.00 o
   0   8   7       33.69       32.76      1.86 o
   1   8   7     2353.00     2355.37     27.58 o
   2   8   7        1.35        1.78      1.86 o
   3   8   7     1771.43     1748.06     28.89 o
   4   8   7       99.78      117.27      5.14 o
   5   8   7     1140.87     1157.23     24.95 o
   6   8   7      112.17      106.05      6.19 o
   7   8   7      445.80      508.61     16.36 o
   8   8   7       10.69        3.40      5.57 o
 -13   9   7        3.48        7.19      3.52 o
 -12   9   7      293.07      266.84      7.39 o
 -11   9   7      110.84      107.14      5.30 o
 -10   9   7     1439.58     1409.60     23.71 o
  -9   9   7      417.70      425.41      8.78 o
  -8   9   7     1271.58     1301.11     20.81 o
  -7   9   7        1.02        2.09      2.09 o
  -6   9   7      568.34      598.15      9.82 o
  -5   9   7      428.24      439.99      6.69 o
  -4   9   7      424.64      480.72      7.08 o
  -3   9   7        0.28        1.24      1.39 o
  -2   9   7       54.48       55.66      2.09 o
  -1   9   7      299.48      296.11      4.99 o
   0   9   7      120.97      124.85      3.60 o
   1   9   7        4.06        5.14      1.86 o
   2   9   7      937.61      990.88     14.50 o
   3   9   7      293.29      281.88      7.77 o
   4   9   7     1099.62     1091.82     19.76 o
   5   9   7      555.44      546.28     14.04 o
   6   9   7      401.64      419.80     14.58 o
   7   9   7      251.61      285.55     12.45 o
 -13  10   7       74.77       71.94      4.80 o
 -12  10   7      417.65      463.78     11.26 o
 -11  10   7       33.43       27.77      4.06 o
 -10  10   7        5.55        1.86      3.36 o
  -9  10   7      494.98      463.16     10.48 o
  -8  10   7      452.27      463.05     10.29 o
  -7  10   7     1091.94     1091.32     17.10 o
  -6  10   7        3.08        3.36      2.32 o
  -5  10   7      117.17      125.74      3.79 o
  -4  10   7      524.00      522.61      7.93 o
  -3  10   7      198.63      172.38      4.29 o
  -2  10   7      182.79      178.46      4.33 o
  -1  10   7       25.58       16.63      2.05 o
   0  10   7       60.49       67.11      3.06 o
   1  10   7      459.62      471.98      8.24 o
   2  10   7      128.96      125.04      4.14 o
   3  10   7      797.41      804.26     12.45 o
   4  10   7       33.04       23.09      4.45 o
   5  10   7      308.50      310.77     12.45 o
   6  10   7       64.24       69.54      6.96 o
   7  10   7       55.75       39.68      6.50 o
 -12  11   7        2.83        1.51      3.91 o
 -11  11   7       37.15       33.03      4.45 o
 -10  11   7        2.21        4.14      3.52 o
  -9  11   7       12.06       10.56      3.48 o
  -8  11   7        8.44        8.16      3.33 o
  -7  11   7      251.93      265.71      7.70 o
  -6  11   7       11.15        5.07      3.06 o
  -5  11   7       36.55       45.48      2.67 o
  -4  11   7       20.12       20.19      2.32 o
  -3  11   7      140.02      122.53      3.67 o
  -2  11   7        1.28        0.93      1.86 o
  -1  11   7       28.79       15.39      2.67 o
   0  11   7      124.71      116.96      4.53 o
   1  11   7      137.20      137.92      4.95 o
   2  11   7       94.93       79.13      3.56 o
   3  11   7       86.84       72.98      5.72 o
   4  11   7        0.18        0.00      6.88 o
   5  11   7       10.70        0.00      8.08 o
   6  11   7        5.29        0.00      7.85 o
 -11  12   7      142.44      144.96      7.77 o
 -10  12   7        0.88        0.43      3.67 o
  -9  12   7       88.23       85.09      5.07 o
  -8  12   7       60.23       62.89      4.76 o
  -7  12   7       62.55       43.28      4.14 o
  -6  12   7       91.88       92.71      4.80 o
  -5  12   7       61.75       66.72      3.79 o
  -4  12   7       73.44       70.55      3.44 o
  -3  12   7       52.19       65.09      3.06 o
  -2  12   7      101.53      105.74      3.91 o
  -1  12   7       46.90       47.42      3.40 o
   0  12   7       49.08       55.77      3.64 o
   1  12   7       12.30        5.22      3.36 o
   2  12   7       65.34       62.70      4.64 o
   3  12   7       13.28       11.95      4.37 o
   4  12   7      281.95      276.97     18.37 o
   5  12   7       47.64       64.05     10.87 o
 -10  13   7      349.39      339.59     11.76 o
  -9  13   7       46.75       53.57      4.95 o
  -8  13   7      861.17      905.98     20.00 o
  -7  13   7        3.51        4.99      3.44 o
  -6  13   7      417.34      454.65     10.56 o
  -5  13   7       26.06       20.54      3.21 o
  -4  13   7      265.33      299.48      6.69 o
  -3  13   7       30.86       36.98      3.36 o
  -2  13   7      625.47      682.19     15.74 o
  -1  13   7        3.73        3.21      3.29 o
   0  13   7      524.52      595.90     12.84 o
   1  13   7        7.21        4.22      3.40 o
   2  13   7      136.99      147.52      7.27 o
   3  13   7       21.39       11.37      5.76 o
   4  13   7      132.89      159.23     14.35 o
  -8  14   7        1.03        4.25      3.91 o
  -7  14   7      559.03      603.71     13.15 o
  -6  14   7       27.41       28.35      4.18 o
  -5  14   7     1399.18     1471.13     22.36 o
  -4  14   7        9.09        5.53      4.33 o
  -3  14   7     1852.53     1953.40     32.61 o
  -2  14   7        2.27       11.99      4.29 o
  -1  14   7     1158.53     1253.34     25.49 o
   0  14   7       40.90       43.63      5.18 o
   1  14   7      937.04     1007.04     21.74 o
   2  14   7       63.68       53.92      5.72 o
  -6  15   7      492.67      499.44     11.80 o
  -5  15   7        0.26        2.51      3.29 o
  -4  15   7      190.64      183.99      6.42 o
  -3  15   7      140.25      155.37      7.43 o
  -2  15   7      490.96      510.15     13.81 o
  -1  15   7       88.25       88.42      6.42 o
   0  15   7      573.66      633.81     15.82 o
 -16   0   8        0.68       15.55      6.07 o
 -15   0   8      627.79      645.87     18.87 o
 -14   0   8      130.92      104.08      5.38 o
 -13   0   8      490.42      479.91     10.91 o
 -12   0   8      266.05      230.48      7.19 o
 -11   0   8      666.54      642.55     11.37 o
 -10   0   8        4.83        5.92      2.36 o
  -9   0   8     1296.31     1321.84     19.42 o
  -8   0   8     1329.39     1276.43     16.21 o
  -7   0   8     2817.56     2937.43     34.93 o
  -6   0   8      870.09      878.94     10.60 o
  -5   0   8     6965.48     6784.98     73.02 o
  -4   0   8      789.13      860.96     11.33 o
  -3   0   8     7272.23     7076.56     82.38 o
  -2   0   8       57.34       49.89      2.09 o
  -1   0   8     5944.34     5818.27     74.49 o
   0   0   8     2533.65     2485.29     35.97 o
   1   0   8     3410.51     3378.31     48.31 o
   2   0   8      893.13      887.41     14.19 o
   3   0   8      391.97      430.17      8.24 o
   4   0   8      240.53      230.48      5.88 o
   5   0   8        9.87        5.84      3.21 o
   6   0   8      683.00      704.74     15.90 o
   7   0   8      109.35      134.71     10.75 o
   8   0   8      438.07      437.71     20.77 o
   9   0   8      534.72      544.69     24.52 o
 -16   1   8      626.46      699.33     13.15 o
 -15   1   8       20.99       13.69      3.64 o
 -14   1   8      860.13      840.81     12.30 o
 -13   1   8       34.02       28.20      2.82 o
 -12   1   8      450.62      439.49      7.08 o
 -11   1   8        0.99        0.35      1.78 o
 -10   1   8      892.64      849.39     10.25 o
  -9   1   8      157.81      135.33      3.44 o
  -8   1   8     3454.32     3338.20     30.48 o
  -7   1   8      368.61      323.88      3.98 o
  -6   1   8     5214.69     5186.79     40.07 o
  -5   1   8      157.93      149.60      2.32 o
  -4   1   8     3727.98     3752.05     29.97 o
  -3   1   8       55.39       44.90      1.39 o
  -2   1   8     1826.77     1735.45     17.17 o
  -1   1   8       18.91       14.58      1.16 o
   0   1   8      704.77      637.79      7.12 o
   1   1   8      186.18      170.41      3.06 o
   2   1   8     1242.96     1118.51     11.18 o
   3   1   8      357.69      355.75      5.14 o
   4   1   8     1866.08     1800.66     20.31 o
   5   1   8      170.97      179.81      5.03 o
   6   1   8      720.03      757.15     12.80 o
   7   1   8      104.66      122.49      5.38 o
   8   1   8       13.19        5.92      5.18 o
   9   1   8      282.62      307.52     13.11 o
 -16   2   8       19.48       21.39      4.14 o
 -15   2   8       10.00       11.18      3.64 o
 -14   2   8       10.26        6.88      2.67 o
 -13   2   8       90.98       88.73      3.67 o
 -12   2   8        3.69        2.98      2.05 o
 -11   2   8      276.74      262.04      5.14 o
 -10   2   8       60.41       57.01      2.40 o
  -9   2   8      329.26      311.86      4.68 o
  -8   2   8       76.64       69.58      1.97 o
  -7   2   8      345.09      310.15      3.67 o
  -6   2   8       19.35       20.23      1.04 o
  -5   2   8      583.77      573.31      5.03 o
  -4   2   8       18.04       23.17      1.04 o
  -3   2   8     1062.31     1059.26      9.94 o
  -2   2   8       10.19        8.55      1.04 o
  -1   2   8     2180.68     2194.01     21.47 o
   0   2   8      446.02      418.72      4.83 o
   1   2   8     1902.82     1950.69     18.45 o
   2   2   8      483.03      425.99      5.38 o
   3   2   8      118.81      115.07      2.71 o
   4   2   8      462.74      425.37      6.69 o
   5   2   8      101.75      117.27      3.98 o
   6   2   8      469.96      472.75      9.36 o
   7   2   8        0.63        0.66      3.64 o
   8   2   8      154.96      167.43      8.08 o
   9   2   8      315.19      382.02     14.27 o
 -16   3   8        2.12        3.17      3.79 o
 -15   3   8       37.92       33.53      4.14 o
 -14   3   8       28.85       24.75      2.98 o
 -13   3   8        1.21        1.08      2.28 o
 -12   3   8      112.57       99.52      3.44 o
 -11   3   8       37.75       32.80      2.51 o
 -10   3   8        0.12        1.20      1.55 o
  -9   3   8       24.86       23.59      1.70 o
  -8   3   8      394.79      375.48      4.49 o
  -7   3   8        1.19        2.78      1.01 o
  -6   3   8      159.35      145.43      2.32 o
  -5   3   8        9.05        7.12      0.89 o
  -4   3   8      837.16      787.55      7.00 o
  -3   3   8      109.09      117.62      2.09 o
  -2   3   8      523.14      467.73      5.49 o
  -1   3   8      756.57      771.34      8.28 o
   0   3   8      657.10      650.05      6.92 o
   1   3   8      501.43      503.31      5.72 o
   2   3   8     1018.79      988.67     10.44 o
   3   3   8        1.69        1.62      1.70 o
   4   3   8        9.84        6.15      1.93 o
   5   3   8       76.72       65.79      3.21 o
   6   3   8      214.38      192.54      6.69 o
   7   3   8       13.09        8.20      4.02 o
   8   3   8       36.18       31.41      5.96 o
   9   3   8      120.86      125.31      8.51 o
 -15   4   8      308.59      350.49      8.74 o
 -14   4   8      125.71      124.50      4.99 o
 -13   4   8      817.14      832.76     11.29 o
 -12   4   8       54.16       51.44      2.94 o
 -11   4   8      972.05      948.56     12.03 o
 -10   4   8       20.31       13.03      2.01 o
  -9   4   8      529.86      450.36      5.57 o
  -8   4   8        0.59        1.28      1.16 o
  -7   4   8      474.32      408.63      4.49 o
  -6   4   8      160.35      169.87      2.55 o
  -5   4   8      953.93      953.47      8.59 o
  -4   4   8      223.68      208.32      2.67 o
  -3   4   8      763.93      807.66      7.54 o
  -2   4   8      104.39       94.10      2.09 o
  -1   4   8       53.40       50.20      1.51 o
   0   4   8      227.90      235.66      3.36 o
   1   4   8        4.36        3.21      1.04 o
   2   4   8      521.71      535.72      6.77 o
   3   4   8      124.23      114.60      3.36 o
   4   4   8      265.24      269.58      5.22 o
   5   4   8      534.40      532.55      9.98 o
   6   4   8       81.76       75.15      4.45 o
   7   4   8      290.77      297.04      9.90 o
   8   4   8      125.49      129.18      8.04 o
 -15   5   8       39.85       29.24      4.10 o
 -14   5   8      612.88      675.62     10.67 o
 -13   5   8        6.30        8.01      2.51 o
 -12   5   8     2027.17     2007.51     23.13 o
 -11   5   8       58.46       66.87      2.90 o
 -10   5   8     4218.90     4130.12     41.81 o
  -9   5   8        2.90        1.28      1.43 o
  -8   5   8     3962.66     3897.29     33.65 o
  -7   5   8       29.72       34.42      1.43 o
  -6   5   8     1720.07     1631.02     14.70 o
  -5   5   8       44.50       37.75      1.43 o
  -4   5   8     1131.35     1043.86      9.59 o
  -3   5   8      467.21      486.75      5.45 o
  -2   5   8     2467.73     2371.35     21.85 o
  -1   5   8      150.02      142.37      2.59 o
   0   5   8     3342.43     3260.54     31.21 o
   1   5   8       45.53       44.32      1.74 o
   2   5   8     1546.45     1529.34     17.25 o
   3   5   8        3.43        6.46      2.05 o
   4   5   8      260.14      233.42      5.80 o
   5   5   8      293.61      310.93      8.24 o
   6   5   8      158.21      138.81      5.72 o
   7   5   8      206.27      214.31      8.39 o
   8   5   8      311.41      315.14     18.14 o
 -15   6   8      204.78      241.58      7.74 o
 -14   6   8       19.20       17.91      3.13 o
 -13   6   8      272.21      301.80      6.19 o
 -12   6   8       18.63       18.49      2.59 o
 -11   6   8      681.56      696.39      9.63 o
 -10   6   8      338.25      344.00      5.99 o
  -9   6   8     1864.80     1840.19     18.49 o
  -8   6   8      266.77      297.12      4.33 o
  -7   6   8     1606.66     1561.83     13.77 o
  -6   6   8      412.42      444.79      4.87 o
  -5   6   8      524.21      481.30      5.26 o
  -4   6   8     1980.17     1985.31     16.63 o
  -3   6   8     2525.04     2391.96     21.74 o
  -2   6   8      953.68      883.47      9.24 o
  -1   6   8     5817.87     5722.35     53.45 o
   0   6   8       94.08       90.54      2.59 o
   1   6   8     3351.07     3359.13     36.28 o
   2   6   8      522.15      557.77      8.12 o
   3   6   8     1323.02     1327.83     21.00 o
   4   6   8     1282.71     1312.40     22.74 o
   5   6   8      942.52      973.70     21.39 o
   6   6   8      318.51      339.97     10.60 o
   7   6   8      635.89      717.27     20.38 o
   8   6   8        1.67        3.06      7.93 o
 -14   7   8      181.10      192.69      6.73 o
 -13   7   8      525.25      517.00      8.93 o
 -12   7   8      502.66      505.67      8.04 o
 -11   7   8       11.60        7.62      2.32 o
 -10   7   8      260.56      256.66      5.22 o
  -9   7   8      275.00      277.36      4.95 o
  -8   7   8      639.14      616.79      7.62 o
  -7   7   8      226.97      222.28      3.67 o
  -6   7   8     3973.76     4116.51     34.19 o
  -5   7   8     1500.09     1531.93     14.31 o
  -4   7   8     3607.23     3712.76     31.72 o
  -3   7   8      188.52      206.96      3.71 o
  -2   7   8      311.94      303.15      4.53 o
  -1   7   8        1.10        1.43      1.43 o
   0   7   8      488.56      504.97      8.12 o
   1   7   8       28.05       33.65      2.51 o
   2   7   8     2359.61     2382.06     34.46 o
   3   7   8        5.48        8.12      2.98 o
   4   7   8     2039.35     2093.91     34.42 o
   5   7   8        8.44        9.51      3.95 o
   6   7   8      582.32      643.40     18.91 o
   7   7   8       66.12       75.85      7.08 o
 -14   8   8       40.24       40.84      4.22 o
 -13   8   8      372.06      387.66      9.01 o
 -12   8   8       19.54       19.88      2.86 o
 -11   8   8      171.90      174.63      4.76 o
 -10   8   8       56.34       45.45      2.59 o
  -9   8   8        0.37        2.32      1.93 o
  -8   8   8       29.14       31.06      2.13 o
  -7   8   8        8.24        8.90      1.47 o
  -6   8   8      191.38      182.17      3.98 o
  -5   8   8      832.21      795.79      9.01 o
  -4   8   8      618.73      656.28      7.74 o
  -3   8   8     2954.54     2933.60     31.44 o
  -2   8   8      326.83      346.86      5.41 o
  -1   8   8     1051.82     1102.42     14.16 o
   0   8   8        6.33        5.38      1.93 o
   1   8   8      126.22      117.39      4.22 o
   2   8   8       71.79       68.88      3.52 o
   3   8   8      121.98       98.36      4.25 o
   4   8   8        9.13        3.36      3.91 o
   5   8   8      176.43      206.19      8.59 o
   6   8   8       22.25       30.52      6.03 o
   7   8   8      240.95      275.15     12.53 o
 -13   9   8        1.37        2.09      3.40 o
 -12   9   8      235.45      251.36      6.65 o
 -11   9   8        0.36        0.62      2.98 o
 -10   9   8       15.04       14.39      2.75 o
  -9   9   8       10.97        9.90      2.82 o
  -8   9   8        0.60        0.23      2.40 o
  -7   9   8        0.44        1.51      2.24 o
  -6   9   8       88.11       79.83      3.17 o
  -5   9   8        0.20        1.43      1.70 o
  -4   9   8      263.91      264.59      5.07 o
  -3   9   8      125.17      166.43      4.06 o
  -2   9   8      227.45      253.22      4.99 o
  -1   9   8      299.63      310.12      5.22 o
   0   9   8      143.41      155.52      4.56 o
   1   9   8      169.86      166.08      5.61 o
   2   9   8      109.21      109.53      4.37 o
   3   9   8       13.88       10.75      3.29 o
   4   9   8       24.21       19.03      4.41 o
   5   9   8        4.54        9.59      5.26 o
   6   9   8        1.12        2.98      5.57 o
 -13  10   8      437.77      471.63     16.01 o
 -12  10   8      195.52      198.11      6.69 o
 -11  10   8      332.99      348.29      9.51 o
 -10  10   8        5.07        5.92      3.48 o
  -9  10   8      452.18      442.66     10.37 o
  -8  10   8       29.95       39.06      3.25 o
  -7  10   8     1166.72     1136.19     17.71 o
  -6  10   8       19.65       14.35      2.36 o
  -5  10   8     1278.18     1292.83     16.52 o
  -4  10   8      231.63      231.02      5.45 o
  -3  10   8      132.21      134.13      4.80 o
  -2  10   8      134.33      128.10      4.80 o
  -1  10   8        9.76        6.96      2.20 o
   0  10   8      119.04      118.20      4.10 o
   1  10   8      219.18      222.70      5.57 o
   2  10   8      150.80      148.79      5.45 o
   3  10   8     1426.92     1441.54     29.43 o
   4  10   8       15.19        9.75      5.22 o
   5  10   8     1173.01     1242.94     31.41 o
   6  10   8        2.16        3.67      5.61 o
 -12  11   8      522.25      526.05     14.62 o
 -11  11   8       40.73       31.52      4.41 o
 -10  11   8      620.20      618.06     13.03 o
  -9  11   8      261.85      263.04      8.08 o
  -8  11   8      997.76     1004.33     18.06 o
  -7  11   8       40.45       52.41      4.06 o
  -6  11   8     1205.02     1236.21     19.07 o
  -5  11   8       49.00       49.89      2.86 o
  -4  11   8     1206.38     1277.28     17.98 o
  -3  11   8        3.63        6.77      2.98 o
  -2  11   8     1550.84     1653.81     24.87 o
  -1  11   8      378.16      401.74      8.43 o
   0  11   8     1571.80     1693.91     25.68 o
   1  11   8      397.46      403.87     11.60 o
   2  11   8      682.41      678.94     21.31 o
   3  11   8      149.41      151.23     13.96 o
   4  11   8      228.45      225.53     16.44 o
   5  11   8      138.47      141.37     13.58 o
 -11  12   8      732.14      743.42     17.98 o
 -10  12   8       66.63       73.76      5.49 o
  -9  12   8      460.00      438.06     12.61 o
  -8  12   8      150.88      160.40      6.65 o
  -7  12   8      268.95      257.48      7.89 o
  -6  12   8       79.35       86.64      4.72 o
  -5  12   8      579.31      630.29     10.33 o
  -4  12   8       15.51       16.21      2.98 o
  -3  12   8      778.75      864.17     15.05 o
  -2  12   8      202.98      208.74      7.00 o
  -1  12   8      495.53      493.87     11.10 o
   0  12   8      605.53      646.57     13.46 o
   1  12   8      467.05      451.64     12.69 o
   2  12   8      156.70      170.72     14.66 o
   3  12   8      858.43      963.30     38.48 o
   4  12   8       13.06       26.57      9.32 o
  -9  13   8       82.14       89.31      5.41 o
  -8  13   8      727.64      727.83     14.74 o
  -7  13   8      281.46      313.63      8.97 o
  -6  13   8      378.21      390.29      9.75 o
  -5  13   8        0.10        1.62      3.21 o
  -4  13   8      246.78      269.35      8.08 o
  -3  13   8      434.42      497.89     11.22 o
  -2  13   8      560.19      588.13     12.72 o
  -1  13   8      105.31      108.53      5.45 o
   0  13   8      315.33      312.98      8.97 o
   1  13   8       82.22      100.06      7.70 o
   2  13   8       34.79       26.53      8.93 o
  -8  14   8       11.51        6.81      4.06 o
  -7  14   8        0.51        0.54      3.64 o
  -6  14   8        3.22        0.12      3.60 o
  -5  14   8        0.92        0.46      3.52 o
  -4  14   8       11.22        8.32      4.37 o
  -3  14   8       24.81       29.55      4.76 o
  -2  14   8        7.26        4.76      4.22 o
  -1  14   8       97.33       82.27      6.11 o
   0  14   8       37.99       43.32      5.38 o
   1  14   8        1.24        0.00      5.45 o
  -4  15   8      521.40      552.31     24.68 o
  -3  15   8       51.69       53.07      9.94 o
 -16   1   9       41.18       46.99      4.60 o
 -15   1   9       28.80       20.42      3.79 o
 -14   1   9       12.25        6.07      2.67 o
 -13   1   9        1.78        0.85      2.36 o
 -12   1   9        9.37        6.34      2.13 o
 -11   1   9      114.75      111.12      3.21 o
 -10   1   9      249.64      245.87      4.56 o
  -9   1   9      305.99      289.31      4.41 o
  -8   1   9      112.87      103.96      2.24 o
  -7   1   9      505.29      511.01      4.80 o
  -6   1   9       42.58       49.00      1.32 o
  -5   1   9     1557.47     1629.01     13.11 o
  -4   1   9      162.31      139.82      2.40 o
  -3   1   9     1212.49     1247.15     11.22 o
  -2   1   9      760.72      670.05      7.12 o
  -1   1   9      176.01      188.20      3.17 o
   0   1   9       71.70       65.83      1.97 o
   1   1   9      171.62      171.84      3.21 o
   2   1   9       38.63       36.20      1.62 o
   3   1   9      437.76      406.23      5.41 o
   4   1   9      269.33      257.51      5.18 o
   5   1   9      590.61      575.87     10.60 o
   6   1   9      198.32      217.17      8.47 o
   7   1   9      266.38      226.42     10.71 o
   8   1   9       24.95        9.17      5.96 o
 -16   2   9       50.32       48.46      4.68 o
 -15   2   9      560.67      600.70     11.60 o
 -14   2   9       14.32       14.19      2.82 o
 -13   2   9      465.29      458.33      7.54 o
 -12   2   9       30.47       23.25      2.48 o
 -11   2   9       20.68       20.19      2.13 o
 -10   2   9      542.32      554.09      7.00 o
  -9   2   9       36.49       37.32      1.86 o
  -8   2   9      964.29      953.28      8.90 o
  -7   2   9     1466.78     1444.44     12.22 o
  -6   2   9      168.62      187.78      2.78 o
  -5   2   9     3896.85     3765.63     30.25 o
  -4   2   9      290.76      277.32      3.60 o
  -3   2   9     1894.90     1787.32     16.17 o
  -2   2   9     1862.22     1793.04     17.83 o
  -1   2   9      499.93      459.68      5.61 o
   0   2   9     1494.97     1465.56     14.89 o
   1   2   9      183.99      180.62      3.06 o
   2   2   9      426.45      407.62      5.07 o
   3   2   9       97.83       94.76      2.82 o
   4   2   9      520.94      519.09      8.24 o
   5   2   9      208.91      201.70      5.99 o
   6   2   9      989.86      994.24     18.06 o
   7   2   9      316.90      333.32     10.71 o
   8   2   9      330.27      323.69     13.07 o
 -16   3   9      140.46      143.84      7.46 o
 -15   3   9        6.89        4.33      3.56 o
 -14   3   9      587.95      607.70      9.90 o
 -13   3   9      247.52      244.40      5.53 o
 -12   3   9     1500.28     1516.85     18.06 o
 -11   3   9     1010.10      968.52     12.26 o
 -10   3   9     1989.43     1910.93     19.96 o
  -9   3   9     1237.73     1168.60     11.56 o
  -8   3   9      980.33      907.64      8.59 o
  -7   3   9      618.96      570.88      5.57 o
  -6   3   9      329.43      315.96      3.48 o
  -5   3   9      363.12      363.06      3.98 o
  -4   3   9      827.66      849.82      7.93 o
  -3   3   9      304.62      311.00      4.22 o
  -2   3   9     2235.60     2229.90     21.81 o
  -1   3   9      543.43      507.45      6.07 o
   0   3   9     2151.60     2092.64     20.11 o
   1   3   9     1533.94     1454.81     14.81 o
   2   3   9      715.20      674.15      7.97 o
   3   3   9     1746.56     1716.00     19.38 o
   4   3   9      156.99      151.92      4.76 o
   5   3   9      749.21      756.41     14.58 o
   6   3   9      135.22      131.23      6.50 o
   7   3   9      291.36      306.52     10.33 o
   8   3   9      253.03      263.01     12.03 o
 -15   4   9      286.86      329.49      8.59 o
 -14   4   9       92.97       83.66      3.91 o
 -13   4   9      179.49      194.12      5.11 o
 -12   4   9       20.33       17.68      2.55 o
 -11   4   9       50.04       48.69      2.75 o
 -10   4   9      264.53      253.65      4.68 o
  -9   4   9       21.77       25.45      1.59 o
  -8   4   9      333.63      324.23      4.02 o
  -7   4   9      810.67      831.33      7.62 o
  -6   4   9        9.64       11.72      1.43 o
  -5   4   9     3484.39     3403.99     29.39 o
  -4   4   9       20.52       25.10      1.66 o
  -3   4   9     2183.04     2126.21     19.88 o
  -2   4   9       74.85       63.74      1.86 o
  -1   4   9        3.14        1.70      1.32 o
   0   4   9      687.23      607.89      7.00 o
   1   4   9      210.12      199.81      3.64 o
   2   4   9     1238.98     1159.51     13.61 o
   3   4   9       43.90       48.27      2.51 o
   4   4   9      439.43      416.56      8.55 o
   5   4   9      312.18      310.42      8.28 o
   6   4   9      164.06      169.87      6.69 o
   7   4   9       52.78       35.47      6.11 o
 -15   5   9       15.62        0.58      3.60 o
 -14   5   9        6.23        9.13      2.94 o
 -13   5   9      225.98      216.09      5.34 o
 -12   5   9        6.65        3.25      2.32 o
 -11   5   9       15.52       12.45      2.09 o
 -10   5   9      190.29      176.91      4.06 o
  -9   5   9      457.92      467.92      5.69 o
  -8   5   9      578.87      534.75      5.69 o
  -7   5   9       13.57       11.95      1.24 o
  -6   5   9      300.39      291.63      3.44 o
  -5   5   9      624.60      629.13      6.54 o
  -4   5   9        2.12        2.32      1.12 o
  -3   5   9      356.69      361.40      4.53 o
  -2   5   9       53.57       45.95      1.97 o
  -1   5   9      161.55      136.76      3.09 o
   0   5   9      552.06      510.89      6.19 o
   1   5   9      216.00      185.19      3.48 o
   2   5   9      386.43      357.38      6.69 o
   3   5   9      180.24      171.61      4.80 o
   4   5   9      195.64      184.84      6.58 o
   5   5   9      453.49      441.93     10.48 o
   6   5   9      144.67      126.55      6.42 o
   7   5   9       38.12       27.27      8.66 o
 -15   6   9       21.98       10.09      3.67 o
 -14   6   9       60.84       71.32      3.83 o
 -13   6   9      122.42      124.23      4.02 o
 -12   6   9       78.41       76.70      3.29 o
 -11   6   9      802.30      773.93     10.44 o
 -10   6   9        0.61        0.08      1.86 o
  -9   6   9      697.08      621.12      7.31 o
  -8   6   9        5.88        8.01      1.35 o
  -7   6   9        9.97       11.29      1.32 o
  -6   6   9      496.80      508.72      5.49 o
  -5   6   9     1078.80     1088.92     10.44 o
  -4   6   9      812.00      791.88      8.24 o
  -3   6   9      836.01      869.74      9.71 o
  -2   6   9       56.16       52.79      2.13 o
  -1   6   9        8.62        1.74      1.43 o
   0   6   9      109.32       96.50      3.25 o
   1   6   9      261.93      240.96      5.92 o
   2   6   9        3.75        1.43      2.24 o
   3   6   9      114.16       95.26      4.02 o
   4   6   9       89.65       83.58      5.57 o
   5   6   9        0.11        0.27      3.67 o
   6   6   9        9.17        3.25      5.03 o
   7   6   9       63.46       66.56      7.04 o
 -14   7   9       84.67       71.63      4.25 o
 -13   7   9       90.50      100.45      3.83 o
 -12   7   9      111.14       91.78      3.56 o
 -11   7   9       24.74       14.58      2.24 o
 -10   7   9      285.19      276.35      5.14 o
  -9   7   9       12.11       13.65      1.82 o
  -8   7   9     1236.72     1309.00     11.56 o
  -7   7   9     1042.58     1032.18      9.67 o
  -6   7   9     2510.45     2608.83     22.86 o
  -5   7   9     1377.70     1319.75     13.46 o
  -4   7   9     1030.42     1075.66     12.57 o
  -3   7   9      905.16      912.63     10.29 o
  -2   7   9       67.65       80.87      2.75 o
  -1   7   9     1149.91     1145.86     16.09 o
   0   7   9      335.33      341.87      7.16 o
   1   7   9      507.13      503.54      9.44 o
   2   7   9     1341.79     1343.42     20.69 o
   3   7   9       18.61       14.27      3.21 o
   4   7   9     1079.78     1096.46     23.48 o
   5   7   9        5.34        2.44      4.87 o
   6   7   9      207.12      233.65     11.29 o
 -14   8   9       44.20       49.08      4.45 o
 -13   8   9      315.50      317.39      8.39 o
 -12   8   9        1.17        2.09      2.20 o
 -11   8   9     1149.82     1157.42     14.47 o
 -10   8   9       14.37       14.16      2.17 o
  -9   8   9     3212.92     3284.71     38.95 o
  -8   8   9        2.95        2.20      2.05 o
  -7   8   9     1705.55     1821.08     22.55 o
  -6   8   9      153.05      171.26      3.64 o
  -5   8   9       58.17       82.38      2.94 o
  -4   8   9     1034.73     1009.32     12.11 o
  -3   8   9       43.23       67.18      2.86 o
  -2   8   9      669.32      638.99      9.86 o
  -1   8   9      973.20     1015.01     14.62 o
   0   8   9       92.43      100.87      3.98 o
   1   8   9     1430.85     1431.95     21.81 o
   2   8   9       44.54       48.73      3.36 o
   3   8   9      473.12      451.67     12.45 o
   4   8   9       78.22       96.62      7.08 o
   5   8   9       64.35       55.97      6.58 o
   6   8   9      110.79      139.08      8.86 o
 -13   9   9      224.95      229.78      7.27 o
 -12   9   9      615.53      616.79     10.79 o
 -11   9   9       25.89       28.81      3.09 o
 -10   9   9      376.19      372.15      8.39 o
  -9   9   9      376.36      369.10      8.20 o
  -8   9   9     1218.36     1259.33     19.30 o
  -7   9   9      362.71      373.20      7.12 o
  -6   9   9     1892.92     1966.12     26.26 o
  -5   9   9       19.18       16.24      2.40 o
  -4   9   9      411.06      447.96      7.31 o
  -3   9   9        2.30        6.46      1.93 o
  -2   9   9      151.93      176.41      4.80 o
  -1   9   9      684.00      762.29     11.68 o
   0   9   9     1007.27     1088.61     17.25 o
   1   9   9      739.78      774.05     13.27 o
   2   9   9      737.34      746.05     17.25 o
   3   9   9      291.76      308.37     10.25 o
   4   9   9        2.37        0.70      5.07 o
   5   9   9      375.12      413.58     14.97 o
 -12  10   9       43.74       44.48      4.14 o
 -11  10   9     1131.09     1129.38     23.75 o
 -10  10   9      117.00      109.46      5.30 o
  -9  10   9     1155.99     1162.53     19.65 o
  -8  10   9      121.15      129.69      4.76 o
  -7  10   9       65.93       68.15      3.67 o
  -6  10   9       24.32       29.47      2.94 o
  -5  10   9        3.02        2.36      2.71 o
  -4  10   9       41.94       52.64      3.29 o
  -3  10   9      669.05      684.98     12.14 o
  -2  10   9       45.04       55.50      3.48 o
  -1  10   9      888.24      902.85     16.86 o
   0  10   9       34.42       38.83      3.17 o
   1  10   9       55.70       64.09      4.45 o
   2  10   9      132.68      138.00      6.92 o
   3  10   9        2.18        0.00      4.83 o
   4  10   9      280.18      302.11     13.03 o
   5  10   9       52.97       60.03      9.79 o
 -12  11   9        0.49        0.00      7.31 o
 -11  11   9       38.86       35.20      4.49 o
 -10  11   9        1.69        1.74      3.56 o
  -9  11   9       21.87       23.83      3.91 o
  -8  11   9        5.39        7.66      3.36 o
  -7  11   9      338.62      352.66      7.93 o
  -6  11   9       44.21       47.65      3.40 o
  -5  11   9      253.06      237.79      6.42 o
  -4  11   9        1.58        0.85      2.55 o
  -3  11   9       12.96       16.09      2.94 o
  -2  11   9      217.91      230.09      7.16 o
  -1  11   9       11.35       20.62      4.14 o
   0  11   9        1.73        0.00      4.60 o
   1  11   9       55.33       59.52      6.88 o
   2  11   9      451.41      496.62     24.06 o
   3  11   9       13.09        1.47      8.12 o
   4  11   9      208.45      221.85     17.06 o
 -10  12   9        4.33        4.83      3.83 o
  -9  12   9      412.21      430.94     10.64 o
  -8  12   9       16.25        7.62      3.64 o
  -7  12   9       83.04       98.32      5.11 o
  -6  12   9       83.90       89.65      7.04 o
  -5  12   9      156.44      167.51      5.72 o
  -4  12   9       12.84        5.80      2.90 o
  -3  12   9      494.85      494.64      9.98 o
  -2  12   9      343.77      361.83      9.32 o
  -1  12   9      471.84      473.26     13.00 o
   0  12   9       36.19       37.40      8.78 o
   1  12   9      295.88      330.96     19.30 o
   2  12   9      143.20      145.19     13.34 o
  -9  13   9       22.56       29.39      4.49 o
  -8  13   9      248.66      275.38      8.74 o
  -7  13   9       37.25       51.25      5.30 o
  -6  13   9      637.22      692.87     20.23 o
  -5  13   9      205.10      252.95      8.82 o
  -4  13   9     1539.42     1610.22     27.38 o
  -3  13   9      473.62      547.40     13.81 o
  -2  13   9     1569.65     1638.91     28.31 o
  -1  13   9      248.80      267.45     11.87 o
   0  13   9      417.43      488.07     24.06 o
   1  13   9       86.18       83.70     11.49 o
  -7  14   9      100.99      111.00     11.22 o
  -6  14   9      174.40      180.66     10.91 o
  -5  14   9      207.85      241.35      9.48 o
  -4  14   9       81.56       86.79      5.30 o
  -3  14   9      252.96      308.95     10.44 o
  -2  14   9      250.61      284.97     10.21 o
  -1  14   9      301.79      341.48     18.91 o
 -16   0  10      433.08      437.09     15.66 o
 -15   0  10      282.96      296.81     12.65 o
 -14   0  10      439.33      430.83     12.26 o
 -13   0  10      589.24      589.52     14.43 o
 -12   0  10      213.80      215.08      7.08 o
 -11   0  10      268.81      282.11      7.74 o
 -10   0  10      435.09      433.15      9.55 o
  -9   0  10      241.33      247.42      5.07 o
  -8   0  10     1672.26     1657.63     19.18 o
  -7   0  10     2191.95     2182.99     24.64 o
  -6   0  10     2471.63     2431.92     29.59 o
  -5   0  10     4847.87     4712.18     55.58 o
  -4   0  10     1148.03     1082.93     14.19 o
  -3   0  10     1387.93     1287.84     17.95 o
  -2   0  10      257.88      233.34      4.99 o
  -1   0  10      308.12      293.68      5.80 o
   0   0  10       75.76       59.25      2.75 o
   1   0  10     1154.37     1169.14     16.79 o
   2   0  10      566.21      542.30     10.87 o
   3   0  10     2680.12     2679.37     42.58 o
   4   0  10     1662.71     1677.09     32.33 o
   5   0  10     1486.74     1436.98     47.30 o
   6   0  10     1063.18     1116.89     38.91 o
   7   0  10       58.04       47.46      9.55 o
 -16   1  10      557.22      598.84     13.23 o
 -15   1  10       44.13       47.92      4.29 o
 -14   1  10      159.93      152.00      4.95 o
 -13   1  10      129.87      117.77      3.87 o
 -12   1  10      146.73      134.60      3.83 o
 -11   1  10      593.17      552.04      7.66 o
 -10   1  10     1305.39     1225.69     13.92 o
  -9   1  10      462.67      440.15      4.87 o
  -8   1  10     2331.31     2235.16     17.25 o
  -7   1  10      144.11      135.56      2.32 o
  -6   1  10      665.34      634.81      6.46 o
  -5   1  10      493.35      454.85      5.03 o
  -4   1  10       43.03       51.09      1.66 o
  -3   1  10      774.38      714.25      7.66 o
  -2   1  10      424.20      404.80      4.99 o
  -1   1  10      470.01      462.04      5.57 o
   0   1  10     1306.71     1250.90     13.07 o
   1   1  10      194.52      201.97      3.64 o
   2   1  10      760.37      728.84      9.05 o
   3   1  10      260.04      260.96      5.38 o
   4   1  10       95.13       96.42      3.44 o
   5   1  10      351.20      371.92      8.93 o
   6   1  10        4.29        2.94      4.95 o
   7   1  10      285.76      296.23     12.69 o
 -16   2  10        1.07        6.69      4.64 o
 -15   2  10        5.15        2.51      3.52 o
 -14   2  10       10.58        4.56      2.98 o
 -13   2  10      184.30      168.25      4.83 o
 -12   2  10      251.99      240.77      5.30 o
 -11   2  10      877.61      892.44     11.29 o
 -10   2  10      757.07      735.53      8.28 o
  -9   2  10      841.33      876.24      8.70 o
  -8   2  10      815.23      737.15      7.00 o
  -7   2  10      290.05      285.09      3.33 o
  -6   2  10        0.83        1.16      1.04 o
  -5   2  10      165.33      159.39      2.75 o
  -4   2  10      993.53      990.30      9.28 o
  -3   2  10      302.28      287.06      3.98 o
  -2   2  10      245.33      261.30      3.95 o
  -1   2  10      739.00      746.74      8.39 o
   0   2  10      241.96      201.82      3.56 o
   1   2  10      631.32      663.36      8.01 o
   2   2  10      847.65      805.03     10.33 o
   3   2  10       83.59       90.70      3.13 o
   4   2  10      567.38      584.76      9.59 o
   5   2  10        3.46        0.00      3.25 o
   6   2  10      179.66      185.61      8.39 o
   7   2  10        1.90        5.99      5.61 o
 -15   3  10       32.71       35.16      4.18 o
 -14   3  10        1.75        0.39      2.67 o
 -13   3  10        7.15        5.80      2.51 o
 -12   3  10      467.65      456.90      7.43 o
 -11   3  10      529.59      495.30      6.38 o
 -10   3  10       53.68       59.49      2.13 o
  -9   3  10      726.04      716.73      7.50 o
  -8   3  10      398.81      370.80      4.25 o
  -7   3  10      112.42      109.38      2.20 o
  -6   3  10       22.90       19.30      1.32 o
  -5   3  10      712.85      750.57      7.54 o
  -4   3  10     1099.54     1037.75      9.71 o
  -3   3  10       93.96       78.67      2.13 o
  -2   3  10       39.31       33.38      1.70 o
  -1   3  10     1030.68     1061.27     11.33 o
   0   3  10      314.95      293.52      4.60 o
   1   3  10      227.23      220.50      3.95 o
   2   3  10       15.85        7.35      1.90 o
   3   3  10        3.06        4.80      2.01 o
   4   3  10       74.79       68.30      3.21 o
   5   3  10        1.12        0.62      3.02 o
   6   3  10        0.32        1.35      4.06 o
   7   3  10       30.41       25.91      6.23 o
 -15   4  10      417.67      438.91     10.91 o
 -14   4  10        6.26        5.41      3.21 o
 -13   4  10      556.46      566.93      8.78 o
 -12   4  10      287.87      274.69      5.30 o
 -11   4  10      655.91      610.99      8.20 o
 -10   4  10      602.50      613.85      6.96 o
  -9   4  10     1017.70      994.97      9.67 o
  -8   4  10        8.86        9.51      1.32 o
  -7   4  10      659.52      652.37      6.38 o
  -6   4  10       24.35       21.00      1.39 o
  -5   4  10      193.02      185.96      3.21 o
  -4   4  10      743.25      726.40      7.54 o
  -3   4  10      588.73      539.24      6.46 o
  -2   4  10      515.50      485.83      6.30 o
  -1   4  10      862.29      809.94      9.44 o
   0   4  10       25.85       26.80      1.97 o
   1   4  10      114.94      106.05      2.98 o
   2   4  10        8.73        5.38      1.93 o
   3   4  10        0.83        0.58      2.28 o
   4   4  10      138.11      145.39      5.92 o
   5   4  10       26.65       23.28      3.79 o
   6   4  10       48.32       26.92      5.92 o
 -15   5  10      210.46      228.00      6.85 o
 -14   5  10      379.27      388.63      8.35 o
 -13   5  10      278.26      290.04      6.15 o
 -12   5  10      553.39      555.79      8.51 o
 -11   5  10      162.56      164.03      3.91 o
 -10   5  10      190.57      185.03      3.83 o
  -9   5  10      546.82      532.78      5.80 o
  -8   5  10      237.52      219.65      3.33 o
  -7   5  10     1246.60     1208.20     11.06 o
  -6   5  10     1083.02     1047.38      9.82 o
  -5   5  10      622.68      647.42      6.81 o
  -4   5  10     1136.54     1090.89     11.99 o
  -3   5  10      407.07      406.54      5.96 o
  -2   5  10      340.37      328.22      5.07 o
  -1   5  10     2028.29     1992.73     22.36 o
   0   5  10      172.82      184.65      3.71 o
   1   5  10     2569.06     2602.91     33.69 o
   2   5  10      164.46      176.25      4.87 o
   3   5  10      680.90      702.34     12.18 o
   4   5  10       81.96       75.00      4.56 o
   5   5  10      124.84      129.18      6.27 o
   6   5  10      115.10      109.26      7.66 o
 -14   6  10      142.27      138.39      5.26 o
 -13   6  10      407.73      408.59      7.31 o
 -12   6  10      458.29      459.14      7.08 o
 -11   6  10      645.20      642.82      8.74 o
 -10   6  10      713.51      732.36      8.74 o
  -9   6  10     1218.77     1273.14     11.56 o
  -8   6  10      729.79      768.83      7.19 o
  -7   6  10     1393.49     1464.67     13.85 o
  -6   6  10      654.10      680.26      7.16 o
  -5   6  10     1436.98     1410.87     13.77 o
  -4   6  10      893.59      907.87     10.71 o
  -3   6  10     1692.82     1653.57     20.03 o
  -2   6  10     1526.64     1517.70     18.60 o
  -1   6  10      787.90      803.56     10.98 o
   0   6  10     2017.87     2052.68     29.94 o
   1   6  10      369.80      375.09      7.81 o
   2   6  10      931.10      918.59     17.17 o
   3   6  10      515.76      536.11     13.73 o
   4   6  10      112.68      100.60      5.99 o
   5   6  10      575.80      625.41     18.64 o
   6   6  10      106.00      110.93      7.93 o
 -14   7  10      172.54      173.00      5.84 o
 -13   7  10      280.99      313.60      6.34 o
 -12   7  10      294.14      299.75      5.69 o
 -11   7  10       28.58       29.74      2.55 o
 -10   7  10      391.12      400.08      6.11 o
  -9   7  10       24.71       18.80      1.97 o
  -8   7  10      557.96      574.98      5.88 o
  -7   7  10      664.49      634.66      8.08 o
  -6   7  10      601.38      623.40      7.89 o
  -5   7  10     1625.84     1548.49     17.64 o
  -4   7  10      529.63      513.33      7.66 o
  -3   7  10     1429.88     1402.60     19.11 o
  -2   7  10      537.26      556.26     10.13 o
  -1   7  10      555.83      574.32     10.52 o
   0   7  10      174.75      187.89      5.45 o
   1   7  10      404.08      426.77      8.70 o
   2   7  10       32.77       32.68      3.44 o
   3   7  10      696.38      729.03     17.21 o
   4   7  10      116.55      135.06      8.47 o
   5   7  10      462.63      509.30     16.63 o
 -14   8  10        0.14        0.00      7.27 o
 -13   8  10        1.54        2.55      2.82 o
 -12   8  10       17.52       12.26      2.40 o
 -11   8  10      353.19      380.78      6.30 o
 -10   8  10      160.00      139.78      4.02 o
  -9   8  10      323.73      356.72      6.19 o
  -8   8  10      427.50      403.10      6.19 o
  -7   8  10        0.52        1.93      2.13 o
  -6   8  10      640.93      624.60      8.55 o
  -5   8  10        9.20       12.18      1.97 o
  -4   8  10       80.87       81.03      3.17 o
  -3   8  10      493.89      498.55      9.40 o
  -2   8  10      140.47      140.36      4.91 o
  -1   8  10      260.50      248.62      6.46 o
   0   8  10        2.62        3.52      2.48 o
   1   8  10       17.18       14.74      3.13 o
   2   8  10      775.91      766.74     17.87 o
   3   8  10       55.28       53.30      6.19 o
   4   8  10     1196.16     1251.33     31.52 o
   5   8  10       92.25       78.79      7.54 o
 -13   9  10       40.68       33.46      4.02 o
 -12   9  10       54.21       55.50      4.14 o
 -11   9  10       35.87       34.42      3.25 o
 -10   9  10       59.10       54.30      3.40 o
  -9   9  10      118.88      122.92      4.83 o
  -8   9  10       40.09       42.35      3.25 o
  -7   9  10       12.91       16.79      2.55 o
  -6   9  10      244.05      219.96      5.49 o
  -5   9  10       31.35       27.23      2.78 o
  -4   9  10      124.53      103.00      3.64 o
  -3   9  10      189.27      184.61      5.49 o
  -2   9  10      171.89      174.82      5.53 o
  -1   9  10      156.77      167.51      6.19 o
   0   9  10      117.84      118.08      5.22 o
   1   9  10      155.61      159.16      7.74 o
   2   9  10       26.09       29.32      5.57 o
   3   9  10      245.67      242.66     11.45 o
   4   9  10        4.77        5.14      5.45 o
 -12  10  10      125.44      127.40      5.34 o
 -11  10  10      644.81      663.66     13.73 o
 -10  10  10       19.46       14.81      3.25 o
  -9  10  10      270.12      245.29      6.88 o
  -8  10  10      350.94      348.91     10.87 o
  -7  10  10       77.12       78.55      4.37 o
  -6  10  10     1384.17     1367.32     24.64 o
  -5  10  10      249.12      290.04      7.93 o
  -4  10  10     1006.75     1007.43     18.80 o
  -3  10  10      325.78      344.38      8.86 o
  -2  10  10      704.18      759.66     22.36 o
  -1  10  10      230.27      235.43      8.55 o
   0  10  10      891.77      965.93     21.16 o
   1  10  10      167.48      173.74      9.75 o
   2  10  10      425.48      410.52     14.62 o
   3  10  10       16.92        9.63      5.72 o
 -11  11  10       40.01       40.65      4.68 o
 -10  11  10      125.52      114.56      5.69 o
  -9  11  10      169.48      144.81      6.03 o
  -8  11  10      271.42      243.67      9.01 o
  -7  11  10      355.25      330.69     10.37 o
  -6  11  10      728.49      763.65     15.51 o
  -5  11  10      747.26      823.91     16.79 o
  -4  11  10      959.30     1027.35     16.86 o
  -3  11  10      960.68      999.50     18.68 o
  -2  11  10      499.15      491.01     16.71 o
  -1  11  10      485.23      467.07     16.44 o
   0  11  10       41.49       32.84      8.28 o
   1  11  10      392.36      411.06     21.50 o
   2  11  10        9.55        0.97      7.58 o
 -10  12  10      122.46      101.49      5.76 o
  -9  12  10      552.87      577.92     14.70 o
  -8  12  10      198.24      186.54     10.64 o
  -7  12  10      762.35      793.43     22.12 o
  -6  12  10      438.14      472.44     11.18 o
  -5  12  10      662.60      731.39     15.66 o
  -4  12  10     1354.50     1417.83     22.24 o
  -3  12  10      401.81      411.95     11.87 o
  -2  12  10     1984.01     1977.57     68.19 o
  -1  12  10      432.51      435.70     22.12 o
   0  12  10      597.78      561.87     26.03 o
   1  12  10      410.20      416.79     22.16 o
  -8  13  10      142.89      142.41      9.17 o
  -7  13  10       16.07       24.68      6.07 o
  -6  13  10      330.40      372.27     14.23 o
  -5  13  10      466.74      512.75     13.77 o
  -4  13  10      393.18      433.53     10.67 o
  -3  13  10      775.16      818.84     22.74 o
  -2  13  10      123.67      102.19     11.60 o
  -1  13  10      279.51      314.37     19.18 o
 -15   1  11       65.73       60.45      4.99 o
 -14   1  11      212.27      215.01      6.92 o
 -13   1  11       15.47       13.89      2.67 o
 -12   1  11       25.74       21.89      2.51 o
 -11   1  11        1.20        0.12      1.86 o
 -10   1  11        1.31        1.28      1.47 o
  -9   1  11       72.29       68.19      1.93 o
  -8   1  11      121.23      109.57      2.40 o
  -7   1  11      335.70      319.75      4.18 o
  -6   1  11      329.40      318.86      4.14 o
  -5   1  11      519.74      492.48      5.45 o
  -4   1  11        2.71        5.41      1.28 o
  -3   1  11      642.82      609.48      6.88 o
  -2   1  11        1.55        0.66      1.32 o
  -1   1  11      515.23      523.42      6.65 o
   0   1  11      333.03      322.69      4.87 o
   1   1  11      151.55      157.65      3.71 o
   2   1  11      313.03      300.02      5.45 o
   3   1  11       43.77       43.20      3.36 o
   4   1  11        0.49        4.06      3.79 o
   5   1  11      116.89      121.37      7.85 o
   6   1  11        0.05        0.00      5.30 o
 -15   2  11      323.83      359.66      8.93 o
 -14   2  11      131.51      120.83      4.72 o
 -13   2  11      140.24      148.25      4.53 o
 -12   2  11      667.10      672.79      9.09 o
 -11   2  11       31.66       24.52      1.97 o
 -10   2  11      543.71      544.81      6.15 o
  -9   2  11       58.42       48.97      1.70 o
  -8   2  11        9.56        6.73      1.35 o
  -7   2  11       36.39       31.95      1.59 o
  -6   2  11       16.54       14.19      1.39 o
  -5   2  11      248.55      253.18      3.67 o
  -4   2  11     1350.59     1307.60     11.99 o
  -3   2  11      202.62      178.61      3.21 o
  -2   2  11     2189.25     2142.92     21.74 o
  -1   2  11        1.65        1.90      1.51 o
   0   2  11     1344.40     1292.52     15.35 o
   1   2  11        5.77        4.72      1.86 o
   2   2  11      931.82      913.06     13.42 o
   3   2  11       49.68       48.89      3.44 o
   4   2  11      765.86      767.05     15.01 o
   5   2  11       82.40       88.15      5.99 o
   6   2  11      594.89      644.48     18.91 o
 -15   3  11      371.40      382.56      9.24 o
 -14   3  11      255.72      268.73      7.00 o
 -13   3  11      237.00      241.93      5.72 o
 -12   3  11      693.76      727.41      9.55 o
 -11   3  11        3.47        2.67      1.70 o
 -10   3  11      845.46      850.36      8.59 o
  -9   3  11       93.98       78.17      2.09 o
  -8   3  11      617.73      574.71      6.15 o
  -7   3  11     1485.63     1457.67     13.73 o
  -6   3  11      419.17      444.25      5.18 o
  -5   3  11     1609.86     1592.27     14.31 o
  -4   3  11       94.55       93.44      2.36 o
  -3   3  11      102.40       98.78      2.71 o
  -2   3  11        7.85        8.24      1.59 o
  -1   3  11       43.38       41.62      2.20 o
   0   3  11        5.46        4.29      1.78 o
   1   3  11      728.01      729.45      9.67 o
   2   3  11       56.18       56.20      3.44 o
   3   3  11     1137.54     1198.22     16.98 o
   4   3  11       55.90       52.95      4.18 o
   5   3  11      522.51      558.42     16.86 o
   6   3  11        1.82        2.90      5.49 o
 -15   4  11       40.94       45.06      4.14 o
 -14   4  11      403.58      391.57      8.35 o
 -13   4  11      129.51      125.89      4.10 o
 -12   4  11     2057.46     2028.55     21.93 o
 -11   4  11      376.30      405.53      5.76 o
 -10   4  11     2182.20     2152.28     18.95 o
  -9   4  11      159.53      170.80      3.17 o
  -8   4  11      431.24      416.86      4.91 o
  -7   4  11       44.50       44.17      1.70 o
  -6   4  11       20.52       23.86      1.59 o
  -5   4  11      384.03      360.59      4.45 o
  -4   4  11       25.06       35.16      1.82 o
  -3   4  11      691.01      673.57      8.82 o
  -2   4  11     1244.38     1210.21     14.39 o
  -1   4  11      289.24      284.70      5.03 o
   0   4  11     2020.75     1931.74     21.97 o
   1   4  11        7.47        7.70      1.93 o
   2   4  11     1097.67     1091.48     17.29 o
   3   4  11       10.21       14.27      2.67 o
   4   4  11      454.96      476.27     10.98 o
   5   4  11      209.54      208.74      8.55 o
 -15   5  11        0.18        3.79      3.79 o
 -14   5  11       83.49       83.16      4.45 o
 -13   5  11       12.51       13.50      2.55 o
 -12   5  11      129.30      114.21      3.40 o
 -11   5  11       56.45       52.45      2.51 o
 -10   5  11      319.75      303.58      4.33 o
  -9   5  11      292.28      312.05      4.41 o
  -8   5  11      101.67       95.07      2.28 o
  -7   5  11      293.43      308.49      4.18 o
  -6   5  11       40.60       35.43      1.82 o
  -5   5  11      312.70      330.34      5.18 o
  -4   5  11       25.20       23.05      2.05 o
  -3   5  11      116.47      121.99      3.36 o
  -2   5  11        0.15        0.12      1.59 o
  -1   5  11       27.20       24.33      2.17 o
   0   5  11       25.79       21.70      2.17 o
   1   5  11      122.06      111.47      4.14 o
   2   5  11        4.07        1.01      2.44 o
   3   5  11      125.56      110.66      5.11 o
   4   5  11      112.27       99.05      5.80 o
   5   5  11        8.25        3.56      5.14 o
 -14   6  11      123.22      117.73      4.49 o
 -13   6  11        1.06        1.12      2.71 o
 -12   6  11       33.45       27.62      2.63 o
 -11   6  11      127.42      103.38      3.36 o
 -10   6  11       35.07       33.11      2.09 o
  -9   6  11      368.68      358.42      5.22 o
  -8   6  11      161.96      163.57      3.33 o
  -7   6  11       60.59       69.39      2.24 o
  -6   6  11      444.00      421.31      6.07 o
  -5   6  11        2.65        6.42      1.78 o
  -4   6  11      497.09      470.16      7.27 o
  -3   6  11       96.40       93.60      3.06 o
  -2   6  11       36.38       34.73      2.40 o
  -1   6  11      253.18      254.77      6.42 o
   0   6  11       27.59       19.80      3.25 o
   1   6  11       23.62       21.27      3.09 o
   2   6  11        8.75        8.63      3.91 o
   3   6  11        4.22        0.00      4.33 o
   4   6  11       61.77       76.35      7.04 o
   5   6  11        0.09        4.99      5.41 o
 -14   7  11       15.08        8.08      3.13 o
 -13   7  11        0.98        1.51      2.78 o
 -12   7  11       37.53       23.90      2.63 o
 -11   7  11      241.76      256.97      4.95 o
 -10   7  11      585.33      574.78      7.27 o
  -9   7  11      371.74      396.29      6.19 o
  -8   7  11      350.25      362.41      5.14 o
  -7   7  11      125.23      140.59      3.52 o
  -6   7  11        0.93        3.91      1.82 o
  -5   7  11       63.95       74.42      3.13 o
  -4   7  11        9.81       16.82      2.28 o
  -3   7  11      310.78      339.24      7.43 o
  -2   7  11      461.93      493.21      9.51 o
  -1   7  11      641.71      653.92     11.76 o
   0   7  11      442.01      455.62     10.17 o
   1   7  11      485.38      470.39     12.65 o
   2   7  11        0.69        0.00      4.53 o
   3   7  11      412.12      408.74     14.31 o
   4   7  11       55.37       60.88      6.81 o
 -13   8  11      219.67      219.03      6.34 o
 -12   8  11       29.59       21.08      2.98 o
 -11   8  11      564.91      571.03      9.32 o
 -10   8  11      138.49      147.94      4.60 o
  -9   8  11      543.66      560.47     10.60 o
  -8   8  11     2304.07     2406.70     27.04 o
  -7   8  11      405.66      435.55      7.35 o
  -6   8  11     3272.97     3347.10     37.05 o
  -5   8  11      301.35      335.45      7.39 o
  -4   8  11     1295.08     1328.10     20.77 o
  -3   8  11       64.59       69.43      3.71 o
  -2   8  11      792.82      870.36     14.50 o
  -1   8  11       33.56       30.01      4.14 o
   0   8  11      965.98      982.87     21.39 o
   1   8  11      154.94      143.65      7.08 o
   2   8  11      585.89      583.41     17.64 o
   3   8  11      141.59      140.90      8.86 o
   4   8  11      290.77      299.29     18.41 o
 -12   9  11      289.83      295.07      7.81 o
 -11   9  11      416.52      437.67      9.28 o
 -10   9  11      694.93      694.53     30.21 o
  -9   9  11      529.88      551.11     11.72 o
  -8   9  11     1284.57     1342.07     16.90 o
  -7   9  11      454.17      448.08      8.35 o
  -6   9  11      825.01      807.08     13.54 o
  -5   9  11      713.71      745.39     14.77 o
  -4   9  11      254.72      281.88      7.16 o
  -3   9  11     1138.87     1198.61     21.43 o
  -2   9  11      266.41      322.84      7.62 o
  -1   9  11      558.19      592.31     14.62 o
   0   9  11      299.70      335.72     12.45 o
   1   9  11       95.19      108.92      7.43 o
   2   9  11       47.76       35.47      6.15 o
   3   9  11      115.79      126.17      8.51 o
 -11  10  11        6.34        5.11      3.25 o
 -10  10  11      230.94      229.78      9.01 o
  -9  10  11       56.51       51.60      4.95 o
  -8  10  11       79.39       87.06      5.57 o
  -7  10  11      116.58      115.10      5.22 o
  -6  10  11       69.03       80.76      4.56 o
  -5  10  11       43.38       44.90      3.95 o
  -4  10  11      469.72      442.47     12.49 o
  -3  10  11       20.25       14.39      4.14 o
  -2  10  11      825.04      870.94     19.38 o
  -1  10  11       21.56       20.58      5.14 o
   0  10  11      447.56      490.89     15.82 o
   1  10  11        5.63        1.16      5.03 o
   2  10  11      130.59      140.32      8.82 o
 -10  11  11        0.32        0.00      5.22 o
  -9  11  11       61.06       56.08      6.61 o
  -8  11  11       12.11       14.27      4.14 o
  -7  11  11        0.42        1.28      3.09 o
  -6  11  11       40.52       27.38      3.79 o
  -5  11  11       73.72       75.00      4.76 o
  -4  11  11      168.86      153.78      7.85 o
  -3  11  11      113.46      101.72     10.83 o
  -2  11  11      101.01      111.00     11.06 o
  -1  11  11       44.22       41.15      8.74 o
   0  11  11        0.52        0.00      7.04 o
   1  11  11        3.46        4.41      7.74 o
  -9  12  11        1.98        0.00      6.42 o
  -8  12  11      241.59      250.13     12.14 o
  -7  12  11       26.79       26.92      5.96 o
  -6  12  11      226.44      236.71      9.32 o
  -5  12  11      148.45      132.12      6.73 o
  -4  12  11      116.37      121.68      8.39 o
  -3  12  11       68.11       69.58     10.06 o
  -2  12  11      210.15      234.38     16.52 o
  -1  12  11       52.40       61.38     10.02 o
  -6  13  11      214.83      272.91     16.86 o
  -5  13  11      286.31      375.94     19.38 o
 -15   0  12       32.40       39.33      6.69 o
 -14   0  12      254.93      262.31     11.99 o
 -13   0  12      486.50      501.34     11.72 o
 -12   0  12     1012.10     1064.94     19.22 o
 -11   0  12     2092.60     2150.50     30.83 o
 -10   0  12     1235.29     1223.44     15.78 o
  -9   0  12     1720.64     1698.86     21.74 o
  -8   0  12     1075.10     1003.99     13.73 o
  -7   0  12       33.91       31.56      2.40 o
  -6   0  12      979.45      922.76     13.46 o
  -5   0  12      277.33      317.46      6.34 o
  -4   0  12     1007.23      995.75     15.66 o
  -3   0  12        0.68        1.43      2.09 o
  -2   0  12     1058.95      991.42     15.74 o
  -1   0  12      760.24      762.14     12.80 o
   0   0  12      921.15      857.90     14.19 o
   1   0  12     1370.52     1430.56     21.93 o
   2   0  12      876.37      884.59     18.84 o
   3   0  12      444.16      453.65     20.85 o
   4   0  12      619.66      582.33     24.56 o
   5   0  12        2.63        0.00      7.77 o
 -15   1  12      349.73      367.51     10.09 o
 -14   1  12      132.42      135.06      6.19 o
 -13   1  12      767.05      767.32     11.33 o
 -12   1  12      488.87      480.57      6.88 o
 -11   1  12     1080.78     1107.91     11.76 o
 -10   1  12     1159.86     1124.23     11.29 o
  -9   1  12     1105.68     1126.52     10.79 o
  -8   1  12      409.31      419.42      5.11 o
  -7   1  12     1911.93     1846.03     16.48 o
  -6   1  12       36.80       79.48      3.56 o
  -5   1  12     2611.61     2484.98     22.74 o
  -4   1  12        6.78       12.69      1.62 o
  -3   1  12     1579.16     1522.15     16.05 o
  -2   1  12     1134.55     1138.39     12.49 o
  -1   1  12      682.72      699.02      8.47 o
   0   1  12     1046.29     1023.67     11.56 o
   1   1  12      779.06      801.78     10.71 o
   2   1  12       48.77       41.42      3.17 o
   3   1  12     1096.66     1118.16     19.73 o
   4   1  12        3.90        0.50      5.03 o
   5   1  12      406.59      393.70     14.50 o
 -15   2  12       85.23       85.32      5.07 o
 -14   2  12      206.21      217.21      6.61 o
 -13   2  12        1.44        2.71      2.51 o
 -12   2  12      344.03      327.21      5.45 o
 -11   2  12       89.43       73.10      2.40 o
 -10   2  12      845.30      816.13      8.74 o
  -9   2  12       38.29       32.22      1.86 o
  -8   2  12      534.82      504.04      5.76 o
  -7   2  12      879.32      837.79      8.59 o
  -6   2  12       19.57       20.27      1.62 o
  -5   2  12       55.66       50.78      1.97 o
  -4   2  12        1.63        3.44      1.51 o
  -3   2  12      786.67      777.26      9.09 o
  -2   2  12     1035.00      980.86     11.02 o
  -1   2  12      185.63      181.16      3.98 o
   0   2  12      587.94      551.00      7.97 o
   1   2  12      297.64      307.10      5.99 o
   2   2  12       17.72       16.48      3.36 o
   3   2  12      309.64      304.24      8.51 o
   4   2  12        0.76        2.98      4.18 o
   5   2  12        1.08        0.00      5.49 o
 -15   3  12      110.86      108.03      4.95 o
 -14   3  12       24.25       25.64      3.60 o
 -13   3  12       23.34       27.58      2.94 o
 -12   3  12       21.05       14.47      2.48 o
 -11   3  12        2.72        2.32      1.70 o
 -10   3  12       98.64       92.13      2.55 o
  -9   3  12       46.23       35.62      1.86 o
  -8   3  12       80.61       67.96      2.24 o
  -7   3  12      152.82      149.41      3.09 o
  -6   3  12      329.88      321.33      4.53 o
  -5   3  12       13.07       15.16      1.59 o
  -4   3  12        0.07        0.70      1.39 o
  -3   3  12      124.66      114.60      3.17 o
  -2   3  12        9.77        9.98      1.90 o
  -1   3  12      420.43      394.93      6.30 o
   0   3  12      351.78      339.05      6.27 o
   1   3  12      132.80      126.59      4.72 o
   2   3  12      104.99       98.78      4.33 o
   3   3  12       15.42        9.32      3.44 o
   4   3  12       11.46        6.30      3.98 o
 -15   4  12      209.65      236.82      9.51 o
 -14   4  12      189.33      211.60      6.23 o
 -13   4  12      161.16      159.89      4.95 o
 -12   4  12      432.90      456.01      6.73 o
 -11   4  12       77.08       73.41      2.40 o
 -10   4  12      217.81      214.74      3.91 o
  -9   4  12       65.87       65.09      2.24 o
  -8   4  12       75.36       63.04      2.32 o
  -7   4  12      150.41      160.09      3.44 o
  -6   4  12      489.19      499.21      6.30 o
  -5   4  12     1019.75     1007.43     10.71 o
  -4   4  12      752.23      749.37      9.24 o
  -3   4  12     1358.90     1331.58     15.78 o
  -2   4  12      456.82      442.93      6.77 o
  -1   4  12       25.49       21.78      2.17 o
   0   4  12      549.53      552.51      8.59 o
   1   4  12      240.38      252.37      7.46 o
   2   4  12      438.93      447.85     10.40 o
   3   4  12       37.75       31.56      4.49 o
   4   4  12       60.37       55.23      5.18 o
 -14   5  12      318.46      336.42      7.27 o
 -13   5  12      578.68      601.97      9.67 o
 -12   5  12      158.77      164.03      4.22 o
 -11   5  12      352.87      349.99      5.65 o
 -10   5  12       26.17       21.04      2.01 o
  -9   5  12     1001.00      978.23     10.06 o
  -8   5  12      489.07      454.03      5.99 o
  -7   5  12     1539.06     1566.05     15.90 o
  -6   5  12     1861.37     1776.26     18.18 o
  -5   5  12      721.70      734.17      9.13 o
  -4   5  12      843.79      794.28     10.95 o
  -3   5  12      501.55      488.65      7.19 o
  -2   5  12        9.58       10.25      2.01 o
  -1   5  12     1045.39     1014.31     13.61 o
   0   5  12        0.54        1.04      2.86 o
   1   5  12     1087.44     1087.14     19.61 o
   2   5  12      114.33      114.68      5.96 o
   3   5  12      418.51      449.39     15.08 o
   4   5  12       53.39       55.73      6.54 o
 -14   6  12      110.20      112.40      4.56 o
 -13   6  12       65.55       63.70      3.75 o
 -12   6  12      134.66      143.65      4.02 o
 -11   6  12      104.61      102.30      3.60 o
 -10   6  12      482.08      492.52      6.50 o
  -9   6  12       28.23       32.53      2.01 o
  -8   6  12     1035.15     1011.61     11.29 o
  -7   6  12       11.78       19.53      2.09 o
  -6   6  12     1358.33     1371.31     14.66 o
  -5   6  12       63.60       72.13      2.98 o
  -4   6  12     1378.52     1375.25     17.37 o
  -3   6  12        1.75        1.74      1.97 o
  -2   6  12      911.32      918.16     15.16 o
  -1   6  12      142.77      144.61      5.92 o
   0   6  12      654.66      627.58     15.28 o
   1   6  12       35.98       29.16      4.37 o
   2   6  12      812.08      862.39     23.25 o
   3   6  12      122.82      136.49      8.78 o
 -13   7  12      168.92      167.12      5.14 o
 -12   7  12       68.29       69.93      3.06 o
 -11   7  12      325.22      337.38      6.81 o
 -10   7  12       19.38       24.52      2.75 o
  -9   7  12      616.70      642.24      9.40 o
  -8   7  12        1.82        1.82      1.78 o
  -7   7  12      800.64      812.11     10.71 o
  -6   7  12        2.47       11.18      2.36 o
  -5   7  12      701.35      725.32     11.26 o
  -4   7  12       27.82       33.61      3.25 o
  -3   7  12      646.69      663.12     11.87 o
  -2   7  12        8.14        8.20      3.06 o
  -1   7  12      811.22      755.41     17.44 o
   0   7  12        0.81        2.82      3.71 o
   1   7  12      633.55      652.99     18.95 o
   2   7  12        2.20        0.85      4.95 o
   3   7  12      241.14      269.66     12.22 o
 -13   8  12       30.45       15.94      4.60 o
 -12   8  12      312.49      324.39      9.13 o
 -11   8  12       43.34       49.93      4.49 o
 -10   8  12       22.98       17.71      3.21 o
  -9   8  12       82.48       96.62      3.64 o
  -8   8  12       75.77       79.60      3.13 o
  -7   8  12       21.23       26.22      2.40 o
  -6   8  12        9.77        8.74      2.63 o
  -5   8  12        1.75        1.35      2.51 o
  -4   8  12       84.31       90.62      4.10 o
  -3   8  12        2.57        0.97      2.94 o
  -2   8  12       27.68       19.92      3.56 o
  -1   8  12        0.07        0.08      4.33 o
   0   8  12       14.97       14.31      4.99 o
   1   8  12        0.62        0.62      4.80 o
   2   8  12       15.29       16.36      5.61 o
 -12   9  12      183.33      194.51     11.18 o
 -11   9  12       38.53       32.02      6.19 o
 -10   9  12        1.97        0.00      4.80 o
  -9   9  12        9.32       10.91      3.13 o
  -8   9  12      156.38      138.08      4.49 o
  -7   9  12        0.54        1.97      2.94 o
  -6   9  12      122.76      128.10      5.72 o
  -5   9  12      127.36      126.09      5.07 o
  -4   9  12        1.54        0.19      3.06 o
  -3   9  12      276.54      296.23      8.47 o
  -2   9  12      166.32      198.61      9.75 o
  -1   9  12       38.56       45.06      5.88 o
   0   9  12       84.55       84.94      7.12 o
   1   9  12        7.95        8.93      5.38 o
 -11  10  12       24.87       23.75      7.81 o
 -10  10  12       53.91       52.79      6.61 o
  -9  10  12        7.71        1.55      4.99 o
  -8  10  12       70.81       82.85      5.57 o
  -7  10  12        8.39       11.84      5.11 o
  -6  10  12       65.91       73.18      6.88 o
  -5  10  12      107.12      120.56      8.12 o
  -4  10  12      298.59      296.96      9.79 o
  -3  10  12      119.89      108.37      7.16 o
  -2  10  12      491.17      488.53     15.63 o
  -1  10  12        1.32        0.04      4.60 o
   0  10  12       93.81      102.34      7.66 o
  -9  11  12      404.54      398.92     22.47 o
  -8  11  12        2.04        2.36      5.14 o
  -7  11  12      202.71      223.21      9.09 o
  -6  11  12        3.19        9.82      5.22 o
  -5  11  12      771.98      815.74     23.52 o
  -4  11  12      134.54      145.85      9.40 o
  -3  11  12      990.20     1000.89     38.91 o
  -2  11  12      152.12      167.43     14.66 o
  -7  12  12        6.44        9.86      7.62 o
  -6  12  12      998.16     1002.29     27.73 o
  -5  12  12       37.72       54.15      7.00 o
 -15   1  13      128.82      140.55      6.38 o
 -14   1  13        8.11        3.09      3.02 o
 -13   1  13       77.52       65.94      3.40 o
 -12   1  13        2.85        2.32      2.32 o
 -11   1  13      209.87      203.83      4.80 o
 -10   1  13       27.57       19.07      2.32 o
  -9   1  13      103.27       97.51      2.67 o
  -8   1  13       49.11       52.91      2.17 o
  -7   1  13      852.98      869.85      9.24 o
  -6   1  13       93.83       99.28      2.71 o
  -5   1  13      566.52      569.52      7.27 o
  -4   1  13      816.57      799.31      9.44 o
  -3   1  13      196.68      190.76      3.95 o
  -2   1  13      578.84      567.36      7.39 o
  -1   1  13      214.46      210.21      4.80 o
   0   1  13       40.13       40.03      2.82 o
   1   1  13      375.87      371.81      7.00 o
   2   1  13        2.49        1.62      3.33 o
   3   1  13      275.87      274.73     11.95 o
 -14   2  13      565.61      627.89     11.06 o
 -13   2  13      631.19      636.01      9.94 o
 -12   2  13      484.52      500.18      7.66 o
 -11   2  13      782.40      790.10     10.33 o
 -10   2  13      502.68      489.85      7.35 o
  -9   2  13       53.95       55.66      2.44 o
  -8   2  13     1049.71     1008.20     10.44 o
  -7   2  13       64.15       78.82      2.44 o
  -6   2  13      942.64      942.95      9.86 o
  -5   2  13       17.75       16.79      1.82 o
  -4   2  13      329.45      341.06      5.22 o
  -3   2  13        0.30        0.04      1.62 o
  -2   2  13      468.49      447.96      7.04 o
  -1   2  13        0.09        0.04      1.93 o
   0   2  13     1051.94      998.15     13.81 o
   1   2  13        4.73        3.64      2.63 o
   2   2  13      542.66      558.27     10.98 o
   3   2  13        0.24        0.50      3.40 o
 -14   3  13       38.75       41.19      3.60 o
 -13   3  13      653.82      686.29      9.90 o
 -12   3  13        4.67        2.63      2.28 o
 -11   3  13      951.20      954.17     11.22 o
 -10   3  13       10.22       12.18      2.20 o
  -9   3  13      448.19      457.36      6.54 o
  -8   3  13       75.71       74.84      2.51 o
  -7   3  13      390.72      396.44      5.34 o
  -6   3  13       15.64       37.48      2.09 o
  -5   3  13     1482.51     1453.07     15.59 o
  -4   3  13        0.58        3.71      1.78 o
  -3   3  13     2251.34     2196.60     23.59 o
  -2   3  13        2.92        2.36      2.01 o
  -1   3  13     1155.39     1173.66     15.70 o
   0   3  13      264.52      259.83      6.15 o
   1   3  13      366.00      374.78      9.40 o
   2   3  13      678.29      694.65     15.94 o
   3   3  13      219.46      236.01      8.93 o
 -14   4  13      269.77      284.82      6.92 o
 -13   4  13      421.16      466.41      8.43 o
 -12   4  13      808.71      832.07     12.14 o
 -11   4  13        6.63        4.33      2.05 o
 -10   4  13      874.50      848.66     10.95 o
  -9   4  13      277.15      289.46      5.07 o
  -8   4  13      192.97      197.53      3.95 o
  -7   4  13       66.67       71.09      2.48 o
  -6   4  13       45.17       47.61      2.36 o
  -5   4  13        5.53        6.69      1.82 o
  -4   4  13      359.72      349.72      5.65 o
  -3   4  13       11.08       11.41      2.13 o
  -2   4  13      760.32      731.81     10.64 o
  -1   4  13       95.88       94.76      3.48 o
   0   4  13      362.96      359.35      9.05 o
   1   4  13       40.96       46.45      4.14 o
   2   4  13      117.00      112.44      6.15 o
   3   4  13        2.69        1.08      4.02 o
 -14   5  13        2.91        1.43      2.94 o
 -13   5  13        2.08        0.46      3.09 o
 -12   5  13        7.23        4.33      2.78 o
 -11   5  13        5.35        2.17      2.05 o
 -10   5  13       10.18        4.33      2.13 o
  -9   5  13       17.69       18.02      2.28 o
  -8   5  13        7.49        7.12      1.90 o
  -7   5  13      358.46      363.10      5.57 o
  -6   5  13        8.79       14.77      2.05 o
  -5   5  13      574.09      580.47      8.28 o
  -4   5  13        1.35        0.89      2.20 o
  -3   5  13      246.99      240.26      5.34 o
  -2   5  13      208.82      190.45      4.87 o
  -1   5  13      122.70      114.72      4.14 o
   0   5  13       96.91       81.65      4.72 o
   1   5  13       34.00       30.05      4.41 o
   2   5  13       23.93       25.76      5.69 o
 -13   6  13      208.27      205.34      6.27 o
 -12   6  13        6.38        2.01      2.78 o
 -11   6  13        0.03        2.24      2.55 o
 -10   6  13       21.53       16.01      2.51 o
  -9   6  13      221.08      221.08      5.11 o
  -8   6  13       62.70       67.49      3.06 o
  -7   6  13      162.97      163.76      3.87 o
  -6   6  13       76.96       79.44      3.06 o
  -5   6  13       80.47       72.60      3.29 o
  -4   6  13       46.53       45.18      3.33 o
  -3   6  13       35.98       39.14      3.83 o
  -2   6  13       51.93       48.15      4.10 o
  -1   6  13       10.76        5.26      4.49 o
   0   6  13       39.79       41.00      5.76 o
   1   6  13      208.49      210.44     10.60 o
   2   6  13       23.99       29.36      6.07 o
 -13   7  13      237.53      245.95     16.09 o
 -12   7  13        0.12        0.15      3.06 o
 -11   7  13      400.71      420.11      8.39 o
 -10   7  13       27.12       23.75      2.90 o
  -9   7  13      612.29      611.45     10.60 o
  -8   7  13        0.35        5.57      2.59 o
  -7   7  13      669.82      658.98     10.09 o
  -6   7  13       39.96       40.30      3.02 o
  -5   7  13      526.11      525.05     11.60 o
  -4   7  13        0.28        0.77      2.94 o
  -3   7  13      390.58      364.26      9.36 o
  -2   7  13       21.03       19.57      4.06 o
  -1   7  13      294.34      273.95     11.29 o
   0   7  13        5.92        6.88      5.03 o
   1   7  13      390.42      432.41     14.97 o
 -12   8  13      574.22      564.46     17.87 o
 -11   8  13       23.90       18.37      4.02 o
 -10   8  13      972.74     1055.66     23.63 o
  -9   8  13      229.01      236.59      6.96 o
  -8   8  13      431.69      464.44      9.67 o
  -7   8  13       65.90       75.81      4.56 o
  -6   8  13      515.71      490.51     11.18 o
  -5   8  13        1.34        3.75      3.71 o
  -4   8  13     1312.78     1399.00     27.96 o
  -3   8  13      102.62      104.62      5.92 o
  -2   8  13      877.28      937.81     24.60 o
  -1   8  13      112.11      111.27      7.54 o
   0   8  13      203.52      215.63     10.79 o
 -11   9  13      145.47      146.90      8.90 o
 -10   9  13        3.21        1.74      3.95 o
  -9   9  13      361.38      389.67      9.98 o
  -8   9  13       60.62       60.96      4.06 o
  -7   9  13      700.88      700.76     16.21 o
  -6   9  13        7.37        5.84      3.87 o
  -5   9  13      272.18      268.27      9.40 o
  -4   9  13        5.45        4.76      3.95 o
  -3   9  13       98.18      119.67      6.38 o
  -2   9  13       38.09       34.93      5.69 o
  -1   9  13      482.11      515.49     16.52 o
  -9  10  13      191.31      211.29     17.06 o
  -8  10  13       67.57       59.64      5.45 o
  -7  10  13       64.48       53.95      6.58 o
  -6  10  13      110.84      110.85      8.24 o
  -5  10  13        5.96        0.27      5.11 o
  -4  10  13      210.43      211.84      8.82 o
  -3  10  13        1.25        0.00      4.60 o
  -2  10  13      148.45      145.04      8.55 o
 -14   0  14     1271.62     1370.53     34.19 o
 -13   0  14       41.35       41.77      5.61 o
 -12   0  14     1587.18     1559.63     30.52 o
 -11   0  14        0.21        0.35      3.33 o
 -10   0  14     1556.67     1507.49     23.40 o
  -9   0  14       16.46       22.47      3.21 o
  -8   0  14     1469.03     1468.54     22.78 o
  -7   0  14      390.38      413.19      8.93 o
  -6   0  14     1918.73     1974.60     29.39 o
  -5   0  14     1235.53     1252.45     22.24 o
  -4   0  14     4592.11     4679.19     74.26 o
  -3   0  14      625.29      646.11     13.27 o
  -2   0  14     4780.02     4708.97     74.84 o
  -1   0  14        0.93        3.91      3.56 o
   0   0  14      761.30      705.40     16.24 o
   1   0  14        2.02        0.97      3.91 o
   2   0  14        7.23        1.51      7.77 o
 -14   1  14        5.77        3.06      3.48 o
 -13   1  14      153.48      151.77      5.49 o
 -12   1  14       20.46       14.62      3.33 o
 -11   1  14      890.66      901.49     12.26 o
 -10   1  14      226.69      236.55      5.11 o
  -9   1  14     1376.25     1378.93     15.28 o
  -8   1  14        2.55       11.53      2.20 o
  -7   1  14     1196.11     1183.10     13.38 o
  -6   1  14      279.81      295.65      5.18 o
  -5   1  14     1013.87      971.65     12.72 o
  -4   1  14      135.01      124.46      3.75 o
  -3   1  14      651.27      652.14      9.44 o
  -2   1  14        9.51        3.17      2.40 o
  -1   1  14      435.59      446.53      7.85 o
   0   1  14       33.12       30.36      2.94 o
   1   1  14      412.46      416.32      9.09 o
   2   1  14       84.85       81.18      6.11 o
 -14   2  14      357.91      382.25      8.51 o
 -13   2  14      285.36      294.88      7.46 o
 -12   2  14      148.92      142.22      4.72 o
 -11   2  14      223.16      223.71      5.34 o
 -10   2  14       41.23       41.81      2.71 o
  -9   2  14        1.50        1.62      2.09 o
  -8   2  14      284.48      278.52      5.03 o
  -7   2  14       83.63       91.82      2.98 o
  -6   2  14      836.68      833.61     10.64 o
  -5   2  14       23.74       21.81      2.32 o
  -4   2  14      548.45      524.77      8.55 o
  -3   2  14       21.47       14.19      2.48 o
  -2   2  14        4.14        2.59      2.28 o
  -1   2  14       45.65       41.62      3.09 o
   0   2  14       63.42       63.20      3.40 o
   1   2  14        0.98        0.00      3.36 o
   2   2  14        1.17        1.78      4.37 o
 -14   3  14        1.90        2.98      3.64 o
 -13   3  14      201.85      196.52      6.92 o
 -12   3  14       32.01       32.53      3.29 o
 -11   3  14       93.74       87.57      3.56 o
 -10   3  14       49.71       49.51      2.82 o
  -9   3  14        9.27        6.07      2.13 o
  -8   3  14        5.13        7.04      2.09 o
  -7   3  14      194.73      174.98      4.06 o
  -6   3  14        0.96        0.66      2.01 o
  -5   3  14        6.05        2.51      2.13 o
  -4   3  14        0.23        0.66      2.17 o
  -3   3  14      177.78      177.30      4.91 o
  -2   3  14       43.32       44.13      2.98 o
  -1   3  14      123.68      108.45      3.91 o
   0   3  14      104.03      101.41      5.14 o
   1   3  14        0.96        2.63      3.52 o
 -13   4  14       31.14       31.68      3.71 o
 -12   4  14      321.51      341.79      7.12 o
 -11   4  14       54.29       48.69      3.13 o
 -10   4  14      665.47      647.61      9.48 o
  -9   4  14      124.99      111.24      3.52 o
  -8   4  14     1252.81     1195.09     14.97 o
  -7   4  14        4.66       12.42      2.40 o
  -6   4  14      694.59      657.24      9.40 o
  -5   4  14       88.07       76.08      3.25 o
  -4   4  14       86.95       82.38      3.40 o
  -3   4  14        4.93        5.14      2.32 o
  -2   4  14      277.72      273.14      5.99 o
  -1   4  14      246.17      242.39      6.69 o
   0   4  14      988.02     1013.66     21.08 o
   1   4  14      112.83      109.84      6.19 o
 -13   5  14      568.16      623.75     11.95 o
 -12   5  14        8.01        8.32      3.60 o
 -11   5  14      531.20      538.89      8.51 o
 -10   5  14      209.27      209.01      5.53 o
  -9   5  14      892.75      863.74     12.34 o
  -8   5  14       65.19       77.51      3.29 o
  -7   5  14     1057.43     1071.25     13.92 o
  -6   5  14        6.31       12.88      2.59 o
  -5   5  14      758.84      748.87     11.99 o
  -4   5  14        1.24        2.86      2.51 o
  -3   5  14      579.62      537.65      9.51 o
  -2   5  14       66.83       57.78      3.71 o
  -1   5  14      529.49      521.99     13.31 o
   0   5  14       98.11       81.69      7.00 o
   1   5  14      511.30      495.50     22.59 o
 -12   6  14      523.98      538.54     10.98 o
 -11   6  14       23.75       22.78      3.02 o
 -10   6  14      504.05      474.65      8.28 o
  -9   6  14        6.92        6.27      2.63 o
  -8   6  14      432.68      425.22      7.81 o
  -7   6  14        1.79       19.53      2.90 o
  -6   6  14      997.36     1021.04     15.28 o
  -5   6  14        0.22        3.06      3.17 o
  -4   6  14     1149.99     1146.20     23.67 o
  -3   6  14        6.20        5.18      3.87 o
  -2   6  14      478.46      460.57     12.49 o
  -1   6  14       68.47       70.28      6.61 o
   0   6  14      319.69      329.42     12.88 o
 -11   7  14        9.15       12.11      4.83 o
 -10   7  14       23.27       25.45      3.60 o
  -9   7  14      480.40      500.02     10.29 o
  -8   7  14        5.85       15.74      3.33 o
  -7   7  14      700.17      738.78     14.77 o
  -6   7  14        7.12        7.39      3.40 o
  -5   7  14       23.67       27.31      4.37 o
  -4   7  14       11.47        9.09      3.98 o
  -3   7  14        7.22        3.60      3.98 o
  -2   7  14        0.30        0.00      4.64 o
  -1   7  14      169.57      142.56      8.66 o
 -10   8  14       60.14       68.42      4.99 o
  -9   8  14       13.54       10.71      3.48 o
  -8   8  14       12.19       10.29      3.56 o
  -7   8  14        8.25        6.50      3.44 o
  -6   8  14       34.00       36.78      4.06 o
  -5   8  14        5.99        9.13      4.10 o
  -4   8  14      404.23      440.61     12.34 o
  -3   8  14        5.85        5.69      4.18 o
  -2   8  14      279.05      267.88     11.64 o
  -9   9  14       18.42       13.38      3.56 o
  -8   9  14       79.55       76.35      4.91 o
  -7   9  14        0.84        0.23      3.29 o
  -6   9  14       27.53       20.11      4.53 o
  -5   9  14       76.23       83.70      5.88 o
  -4   9  14       14.38        8.32      4.37 o
  -3   9  14        6.53        0.00      6.81 o
 -13   1  15      585.80      580.55     11.80 o
 -12   1  15      160.81      147.94      5.34 o
 -11   1  15      598.90      591.88      9.67 o
 -10   1  15        9.57        7.27      2.36 o
  -9   1  15       82.23       79.95      3.06 o
  -8   1  15      454.56      462.00      6.88 o
  -7   1  15        9.45        9.55      2.13 o
  -6   1  15       42.59       46.30      2.78 o
  -5   1  15       39.97       40.88      2.71 o
  -4   1  15      241.53      238.68      5.65 o
  -3   1  15       60.65       60.49      3.29 o
  -2   1  15       10.45       10.40      2.59 o
  -1   1  15      167.07      165.46      5.41 o
   0   1  15      318.86      322.26      7.35 o
 -13   2  15       13.59       11.10      3.52 o
 -12   2  15      130.23      128.22      4.56 o
 -11   2  15       51.83       55.58      3.52 o
 -10   2  15      392.82      399.77      7.16 o
  -9   2  15      228.68      239.45      5.14 o
  -8   2  15      356.16      371.30      6.07 o
  -7   2  15      238.00      227.35      4.72 o
  -6   2  15       99.02      111.20      3.64 o
  -5   2  15      446.18      424.17      7.62 o
  -4   2  15      123.27      126.67      4.18 o
  -3   2  15      556.58      573.16      9.36 o
  -2   2  15      188.64      194.51      5.72 o
  -1   2  15      325.05      338.19      7.43 o
   0   2  15       33.49       31.37      4.22 o
 -13   3  15      243.48      260.61      8.66 o
 -12   3  15      232.59      225.26      6.27 o
 -11   3  15      303.69      332.24      7.00 o
 -10   3  15      121.16      118.70      3.98 o
  -9   3  15      452.90      457.36      7.66 o
  -8   3  15        1.60        3.91      2.40 o
  -7   3  15      574.55      560.90      8.63 o
  -6   3  15       10.17       14.74      2.51 o
  -5   3  15      574.60      544.96      9.01 o
  -4   3  15       28.67       23.83      2.78 o
  -3   3  15      493.27      476.70      8.86 o
  -2   3  15      314.51      304.82      7.04 o
  -1   3  15      315.28      327.83      7.39 o
   0   3  15      416.37      448.23     15.05 o
 -12   4  15       54.91       56.35      3.71 o
 -11   4  15       63.42       60.84      3.64 o
 -10   4  15      135.28      129.57      4.14 o
  -9   4  15       21.48       26.34      3.02 o
  -8   4  15      505.81      517.04      8.74 o
  -7   4  15       45.85       60.65      3.64 o
  -6   4  15     1156.43     1149.07     16.75 o
  -5   4  15      277.36      273.10      6.50 o
  -4   4  15      865.31      874.19     13.54 o
  -3   4  15      344.91      341.64      7.39 o
  -2   4  15      132.19      132.04      4.76 o
  -1   4  15       85.67       92.32      5.18 o
 -12   5  15       21.36       13.73      4.22 o
 -11   5  15       26.77       30.56      3.21 o
 -10   5  15      124.45      122.84      4.33 o
  -9   5  15        1.62        2.67      2.67 o
  -8   5  15       73.63       61.73      3.52 o
  -7   5  15      114.44      115.18      4.37 o
  -6   5  15        0.81        2.09      2.82 o
  -5   5  15      131.80      119.01      5.18 o
  -4   5  15        6.34        3.25      3.02 o
  -3   5  15      139.65      120.60      4.49 o
  -2   5  15        9.84        4.72      2.94 o
  -1   5  15      287.55      260.57     16.36 o
 -11   6  15        5.62        4.18      2.86 o
 -10   6  15        2.17        1.35      2.71 o
  -9   6  15        8.34        8.04      2.75 o
  -8   6  15        0.32        0.00      2.59 o
  -7   6  15       10.40        4.33      3.40 o
  -6   6  15        0.32        3.67      3.40 o
  -5   6  15       11.86        9.59      3.64 o
  -4   6  15        1.21        0.66      3.33 o
  -3   6  15       21.21       21.27      4.02 o
  -2   6  15        0.70        0.00      4.76 o
 -10   7  15       20.25       21.70      4.37 o
  -9   7  15      240.96      264.55      7.62 o
  -8   7  15       92.49      101.53      5.45 o
  -7   7  15      140.12      171.11      7.00 o
  -6   7  15      573.22      605.46     13.15 o
  -5   7  15      134.49      157.76      6.50 o
  -4   7  15      665.90      703.46     16.82 o
  -3   7  15      164.42      173.93     13.81 o
  -8   8  15      218.78      266.72     15.70 o
  -7   8  15      386.25      382.91     10.09 o
  -6   8  15      466.01      519.55     12.07 o
  -5   8  15      327.95      349.57     18.10 o
 -12   0  16        8.59        6.69      5.72 o
 -11   0  16      270.47      307.25      9.13 o
 -10   0  16      709.44      721.80     14.81 o
  -9   0  16      205.95      225.68      8.01 o
  -8   0  16     1068.55     1086.52     20.00 o
  -7   0  16       39.17       35.20      4.06 o
  -6   0  16      300.95      309.84      8.78 o
  -5   0  16      267.31      268.85      8.24 o
  -4   0  16       32.75       30.44      4.68 o
  -3   0  16      478.26      513.33     13.54 o
  -2   0  16        8.99        4.83      4.25 o
 -12   1  16       54.52       41.73      4.68 o
 -11   1  16      286.04      297.08      6.85 o
 -10   1  16        0.77        0.62      2.48 o
  -9   1  16      305.76      301.53      6.30 o
  -8   1  16      283.52      296.15      6.23 o
  -7   1  16      618.57      610.25      9.90 o
  -6   1  16      571.20      575.17      9.48 o
  -5   1  16      643.41      626.34     10.75 o
  -4   1  16      228.51      215.20      6.11 o
  -3   1  16      238.72      248.04      6.58 o
  -2   1  16      127.57      106.83      5.65 o
 -11   2  16       51.81       44.83      3.52 o
 -10   2  16       35.14       44.21      3.44 o
  -9   2  16       36.62       29.28      2.98 o
  -8   2  16      281.23      279.33      5.80 o
  -7   2  16        4.62        7.70      2.86 o
  -6   2  16      833.81      799.96     12.84 o
  -5   2  16        3.71        4.87      2.82 o
  -4   2  16      718.24      707.64     11.80 o
  -3   2  16        9.30        8.59      2.98 o
 -11   3  16        9.96       10.13      3.09 o
 -10   3  16      442.30      454.07      8.43 o
  -9   3  16       56.59       54.34      3.52 o
  -8   3  16       55.78       50.20      3.48 o
  -7   3  16        3.54        1.74      2.71 o
  -6   3  16        2.54        1.59      2.71 o
  -5   3  16      123.81      111.31      4.41 o
  -4   3  16      127.48      132.70      4.76 o
  -3   3  16        7.71        7.77      3.02 o
 -10   4  16       13.91        6.11      3.02 o
  -9   4  16        5.80        7.35      2.90 o
  -8   4  16       26.28       18.26      3.21 o
  -7   4  16        8.76        9.75      3.13 o
  -6   4  16       61.94       54.88      3.95 o
  -5   4  16       73.69       68.30      3.87 o
  -4   4  16      305.90      307.68      7.19 o
  -9   5  16      388.17      418.37      8.08 o
  -8   5  16      277.81      281.49      7.00 o
  -7   5  16      298.94      302.11      7.77 o
  -6   5  16      143.73      143.03      5.57 o
  -5   5  16      115.34      105.09      4.83 o
  -4   5  16      170.64      163.53      9.05 o
  -7   6  16      363.53      383.76     18.99 o
  -8   1  17        2.48        4.60      2.94 o
  -7   1  17        0.83        0.97      2.82 o
  -6   1  17       50.16       58.17      6.11 o
  -7   2  17        5.14       11.99      4.95 o
 
